# Supplementary material for: Crystal structure of poly[[di­aqua­tetra-μ2-cyanido-platinum(II)iron(II)] methanol 4/3-solvate]: a three-dimensional Hofmann clathrate analogue
Source: Acta Crystallogr E Crystallogr Commun. 2022 Jan 25;78(Pt 2):216–9. doi: 10.1107/S2056989022000573 (PMC8819434; doi:10.1107/S2056989022000573)
Supplement: Supplementary file 1 [file e-78-00216-sup1.cif]

##############################################################################
#                                                                            #
# This CIF contains the data in a paper accepted for publication in          #
# Acta Crystallographica Section E. It conforms to the requirements of       #
# Notes for Authors for Acta Crystallographica Section E, and has been       #
# peer reviewed under the auspices of the IUCr Commission on Journals.       #
#                                                                            #
# Full details of the Crystallographic Information File format               #
# are given in the paper "The Crystallographic Information File (CIF):       #
# a New Standard Archive File for Crystallography" by S. R. Hall, F. H.      #
# Allen and I. D. Brown [Acta Cryst. (1991), A47, 655-685].                  #
#                                                                            #
# The current version of the core CIF dictionary is obtainable from          #
# ftp://ftp.iucr.org/pub/cif_core.dic.                                       #
#                                                                            #
# Software is freely available for graphical display of the structure(s)     #
# in this CIF. For information consult the CIF software page                 #
# http://www.iucr.org/resources/cif/software.                                #
#                                                                            #
# This file may be used for bona fide research purposes within the           #
# scientific community so long as proper attribution is given to the journal # 
# article from which it was obtained.                                        #
#                                                                            #
##############################################################################
data_I
_audit_creation_method
;
Olex2 1.3
(compiled 2020.11.12 svn.r5f609507 for OlexSys, GUI svn.r6408)
;
_journal_date_recd_electronic     2021-10-14
_journal_date_accepted     2022-01-17
_journal_name_full     'Acta Crystallographica, Section E'
_journal_year     2022
_journal_volume     78
_journal_issue      2
_journal_page_first     0
_journal_page_last     0
_journal_paper_category     GM
_journal_paper_doi     10.1107/S2056989022000573
_journal_coeditor_code     WM5624
_publ_contact_author_name     'Irina A. Goneya'
_publ_contact_author_address
;
Department of Chemistry, Taras Shevchenko National University of Kyiv,
64 Volodymyrska St., 01601 Kyiv, Ukraine.
;
_publ_contact_author_email     'igolenya@ua.fm'
_publ_contact_author_fax     ?
_publ_contact_author_phone     ?
_publ_section_title
;
Crystal structure of poly[[diaquatetra-\m~2~-cyanido-platinum(II)iron(II)]
methanol 4/3-solvate]: a three-dimensional Hofmann clathrate analogue
;
loop_
    _publ_author_name
    _publ_author_footnote
    _publ_author_address
    'Hiiuk, Volodymyr M.' .
;
Department of Chemistry, Taras Shevchenko National University of Kyiv,
64 Volodymyrska St, 01601 Kyiv
Ukraine
UkrOrgSyntez Ltd, 67 Chervonotkatska St, 02094 Kyiv
Ukraine
Faculty of Natural Sciences, National University of Kyiv-Mohyla Academy,
2 Skovorody St, 04070 Kyiv,
Ukraine
;
    'Mykhailovych, Vasyl' .
;
Faculty of Electrical Engineering and Computer Science & Research Center
 \
MANSiD,
Stefan cel Mare University, 13 Universitatii St., 720229 Suceava
Romania
;
    'Shova, Sergiu' .
;
Department of Inorganic Polymers, "Petru Poni"
Institute of Macromolecular Chemistry, Romanian Academy of Science,
Aleea Grigore Ghica Voda 41-A, Iasi 700487
Romania
;
    'Golenya, Irina A.' .
;
Department of Chemistry, Taras Shevchenko National University of Kyiv,
64 Volodymyrska St, 01601 Kyiv
Ukraine
;
    'Gural'skiy, Il'ya A.' .
;
Department of Chemistry, Taras Shevchenko National University of Kyiv,
64 Volodymyrska St, 01601 Kyiv
Ukraine
UkrOrgSyntez Ltd, 67 Chervonotkatska St, 02094 Kyiv
Ukraine
;
_publ_section_synopsis
;
The crystal structure of the title polymeric coordination compound,
{[FePt(CN)~4~(H~2~O)~2~]\\cdot1.33CH~3~OH}<i>~n~</i>,  features a framework
structure with pores in which disordered methanol solvent molecules are
situated.
;
_chemical_name_systematic
;
Poly[[diaquatetra-\m~2~-cyanido-platinum(II)iron(II)] methanol 1.33-solvate]
;
_chemical_name_common     ?
_chemical_formula_moiety     'C4 H4 Fe N4 O2 Pt, 1.33(C H4 O)'
_chemical_formula_sum     'C5.33 H9.33 Fe N4 O3.33 Pt'
_chemical_formula_iupac     '[Fe Pt (C N)4 (H2 O)2], 1.33C H4 O'
_chemical_formula_weight     433.77
_chemical_melting_point     ?
_space_group_crystal_system     cubic
_space_group_name_H-M_alt     'P m -3 m'
_space_group_name_Hall     '-P 4 2 3'
loop_
    _space_group_symop_operation_xyz
    'x, y, z'
    '-x, -y, z'
    '-x, y, -z'
    'x, -y, -z'
    'z, x, y'
    'z, -x, -y'
    '-z, -x, y'
    '-z, x, -y'
    'y, z, x'
    '-y, z, -x'
    'y, -z, -x'
    '-y, -z, x'
    'y, x, -z'
    '-y, -x, -z'
    'y, -x, z'
    '-y, x, z'
    'x, z, -y'
    '-x, z, y'
    '-x, -z, -y'
    'x, -z, y'
    'z, y, -x'
    'z, -y, x'
    '-z, y, x'
    '-z, -y, -x'
    '-x, -y, -z'
    'x, y, -z'
    'x, -y, z'
    '-x, y, z'
    '-z, -x, -y'
    '-z, x, y'
    'z, x, -y'
    'z, -x, y'
    '-y, -z, -x'
    'y, -z, x'
    '-y, z, x'
    'y, z, -x'
    '-y, -x, z'
    'y, x, z'
    '-y, x, -z'
    'y, -x, -z'
    '-x, -z, y'
    'x, -z, -y'
    'x, z, y'
    '-x, z, -y'
    '-z, -y, x'
    '-z, y, -x'
    'z, -y, -x'
    'z, y, x'
_cell_length_a     10.5089(3)
_cell_length_b     10.5089(3)
_cell_length_c     10.5089(3)
_cell_angle_alpha     90
_cell_angle_beta     90
_cell_angle_gamma     90
_cell_volume     1160.56(10)
_cell_formula_units_Z     3
_cell_measurement_reflns_used     449
_cell_measurement_theta_min     1.9380
_cell_measurement_theta_max     21.7090
_cell_measurement_temperature     293(2)
_exptl_crystal_description     cube
_exptl_crystal_colour     'clear intense colourless'
_exptl_crystal_size_max     0.04
_exptl_crystal_size_mid     0.04
_exptl_crystal_size_min     0.04
_exptl_crystal_density_diffrn     1.862
_exptl_crystal_density_meas     ?
_exptl_crystal_density_method     ?
_exptl_crystal_F_000     600
_exptl_absorpt_coefficient_mu     9.963
_exptl_absorpt_correction_type     multi-scan
_exptl_absorpt_process_details
;
(CrysAlisPro; Rigaku OD, 2021)
;
_exptl_absorpt_correction_T_min     0.93020
_exptl_absorpt_correction_T_max     1.00000
_diffrn_ambient_temperature     293(2)
_diffrn_source     'fine-focus sealed X-ray tube'
_diffrn_radiation_type     'Mo K\a'
_diffrn_radiation_wavelength     0.71073
_diffrn_radiation_monochromator     graphite
_diffrn_measurement_device_type     'Xcalibur, Eos'
_diffrn_measurement_device     'four-circle diffractometer'
_diffrn_measurement_method     '\w scans'
_diffrn_detector     'CCD plate'
_diffrn_detector_area_resol_mean     16.1593
loop_
    _diffrn_refln_index_h
    _diffrn_refln_index_k
    _diffrn_refln_index_l
    0 -1 0
    0 1 0
    1 1 -1
    1 0 -1
    -1 -1 0
    1 1 0
    -1 1 0
    1 -1 0
    -1 0 1
    -1 -1 1
    0 2 0
    0 -2 0
    -2 1 1
    2 1 -1
    -1 2 1
    1 -2 1
    1 2 -1
    1 2 -1
    -1 2 0
    -2 0 1
    2 0 -1
    0 -2 1
    0 -2 1
    0 2 1
    1 2 0
    2 -1 0
    2 0 -1
    1 -2 0
    -1 0 2
    -1 -2 0
    2 -1 -1
    1 -2 -1
    -1 -2 1
    -1 -1 2
    -2 -1 1
    2 2 -2
    2 1 -2
    2 2 -1
    -2 2 1
    1 2 -2
    2 2 0
    2 0 -2
    -2 0 2
    2 -2 0
    -2 2 0
    -1 -2 2
    -2 -1 2
    -2 -1 2
    -2 -2 1
    -2 -2 2
    0 3 0
    0 -3 0
    -3 1 1
    -1 3 1
    1 -3 1
    3 1 -1
    1 3 -1
    1 3 -1
    1 -3 1
    0 -3 -1
    0 3 -1
    0 3 -1
    1 3 0
    1 -3 0
    0 -3 1
    3 0 -1
    -1 -3 0
    -1 3 0
    0 3 1
    3 -1 -1
    1 3 1
    -1 -1 3
    1 -3 -1
    -1 -3 1
    2 2 -3
    -3 2 2
    2 3 -2
    3 2 -2
    3 2 -1
    -3 2 1
    2 1 -3
    3 1 -2
    2 -3 1
    1 3 -2
    1 -3 2
    2 3 -1
    -3 1 2
    -1 3 2
    -2 3 1
    -2 1 3
    -2 0 3
    2 3 0
    2 -3 0
    3 -2 0
    0 -3 2
    -2 3 0
    3 2 0
    0 -3 2
    -2 -3 0
    3 0 -2
    0 3 2
    -3 0 2
    2 -3 -1
    -2 -1 3
    3 -2 -1
    2 3 1
    -3 -1 2
    -2 -3 1
    -3 -2 1
    -1 -2 3
    -1 -3 2
    3 -1 -2
    -2 -3 2
    -2 -2 3
    -3 -2 2
    3 3 -3
    3 3 -2
    3 2 -3
    2 3 -3
    -3 3 2
    3 3 -1
    3 -3 1
    -3 1 3
    -3 3 1
    3 1 -3
    3 0 -3
    3 -3 0
    3 3 0
    -3 0 3
    -3 0 3
    0 -3 3
    3 3 1
    -3 -3 1
    -1 -3 3
    -3 -1 3
    -3 -1 3
    3 -1 -3
    -3 -2 3
    -3 -3 2
    -2 -3 3
    -3 -3 3
    0 -4 0
    0 4 0
    1 -4 1
    4 1 -1
    1 -4 1
    -1 -4 -1
    1 4 -1
    1 4 -1
    -1 4 1
    0 4 -1
    0 -4 1
    1 -4 0
    1 4 0
    4 0 -1
    0 4 1
    -1 -4 0
    -1 4 0
    0 4 -1
    0 -4 -1
    -1 -4 1
    4 -1 -1
    -1 4 -1
    1 -4 -1
    1 4 1
    2 4 -2
    2 -4 2
    2 4 -2
    4 2 -2
    4 2 -2
    -4 2 2
    4 1 -2
    2 -4 1
    4 1 -2
    -2 4 1
    1 -4 2
    -4 1 2
    1 -4 2
    -2 1 4
    2 4 -1
    4 2 -1
    1 4 -2
    -1 4 2
    0 -4 2
    4 0 -2
    4 0 -2
    4 2 0
    0 4 2
    2 4 0
    -2 0 4
    2 -4 0
    0 -4 2
    -2 4 0
    -2 -4 0
    4 -2 0
    1 4 2
    2 4 1
    4 -1 -2
    -2 -4 1
    -1 -4 2
    4 -2 -1
    -1 -2 4
    2 -4 -1
    -2 -1 4
    2 -4 -2
    -2 -4 2
    2 4 2
    -2 -2 4
    -4 -2 2
    -4 3 3
    3 4 -2
    -2 4 3
    -3 4 2
    -4 3 2
    3 2 -4
    4 2 -3
    -3 2 4
    -4 2 3
    4 3 -2
    3 -4 1
    -1 4 3
    3 4 -1
    4 1 -3
    4 3 -1
    -3 4 1
    -3 1 4
    -4 3 1
    1 -4 3
    -4 1 3
    0 -4 3
    3 -4 0
    -3 0 4
    4 -3 0
    0 -4 3
    -4 0 3
    3 4 0
    0 4 3
    -3 4 0
    4 3 0
    4 0 -3
    -4 0 3
    4 -1 -3
    -1 -3 4
    -1 -4 3
    3 4 1
    4 -3 -1
    -4 -1 3
    3 -4 -1
    -3 -1 4
    -1 -4 3
    -3 -4 1
    -2 -4 3
    3 4 2
    -2 -3 4
    3 -4 -2
    -3 -2 4
    4 -2 -3
    -3 -4 2
    -4 -2 3
    -4 -3 2
    -3 -4 3
    -4 -3 3
    -3 -3 4
    -4 4 4
    -4 4 3
    -4 3 4
    -4 2 4
    4 2 -4
    -2 4 4
    -4 4 2
    -4 1 4
    -4 1 4
    -4 4 1
    4 1 -4
    -1 4 4
    -4 0 4
    4 0 -4
    0 -4 4
    -4 0 4
    -4 -1 4
    -1 -4 4
    -1 -4 4
    -4 -1 4
    4 -4 -2
    -4 -2 4
    -4 -4 2
    -2 -4 4
    -4 -3 4
    -4 -4 3
    -3 -4 4
    -4 -4 4
    0 5 0
    0 -5 0
    5 1 -1
    1 -5 1
    -1 5 1
    1 5 -1
    1 5 -1
    -1 -5 -1
    0 5 -1
    -1 5 0
    0 5 1
    -1 -5 0
    0 5 -1
    1 5 0
    0 -5 1
    0 -5 -1
    5 0 -1
    1 -5 0
    1 -5 -1
    -1 -5 1
    1 5 1
    -1 5 -1
    5 -1 -1
    2 -5 2
    2 5 -2
    5 2 -2
    5 2 -2
    2 -5 2
    1 5 -2
    -1 5 2
    2 -5 1
    -2 5 1
    1 -5 2
    1 -5 2
    5 1 -2
    5 1 -2
    2 -5 1
    5 2 -1
    -2 -5 0
    -2 5 0
    0 -5 2
    0 5 2
    5 0 -2
    2 -5 0
    5 0 -2
    -2 0 5
    5 -1 -2
    2 5 1
    -2 5 -1
    1 5 2
    -1 -5 2
    -1 -2 5
    1 -5 -2
    -2 -1 5
    2 -5 -1
    5 -1 -2
    -2 -5 1
    5 -2 -1
    -2 -2 5
    2 -5 -2
    -2 -5 2
    2 5 2
    -5 3 3
    -3 5 3
    3 5 -2
    -3 2 5
    -2 5 3
    -3 5 2
    5 2 -3
    -5 3 2
    -5 2 3
    -3 5 1
    1 -5 3
    -3 1 5
    -5 1 3
    1 -5 3
    5 1 -3
    -1 5 3
    -3 5 0
    0 5 3
    0 -5 3
    0 -5 3
    5 0 -3
    -3 0 5
    3 -5 0
    -1 -3 5
    3 -5 -1
    -3 -5 1
    -1 -5 3
    5 -1 -3
    1 5 3
    -3 -1 5
    -3 -5 2
    5 -2 -3
    -5 -2 3
    -2 -5 3
    3 -5 -2
    -2 -3 5
    -3 -2 5
    -5 -3 3
    -3 -3 5
    -3 -5 3
    5 -3 -3
    -5 4 4
    -4 5 4
    -5 3 4
    -4 5 3
    -5 4 3
    -4 5 2
    -5 2 4
    -2 5 4
    -2 4 5
    -5 4 2
    -4 1 5
    -5 1 4
    5 1 -4
    -1 5 4
    1 -5 4
    1 -5 4
    -4 5 1
    0 -5 4
    -4 0 5
    5 0 -4
    0 -4 5
    -5 0 4
    0 5 4
    0 -5 4
    -5 -1 4
    -4 -1 5
    -1 -4 5
    -1 -5 4
    -4 -1 5
    1 5 4
    5 -1 -4
    -1 -5 4
    4 -5 -1
    -4 -5 1
    -4 -2 5
    -5 -2 4
    4 -5 -2
    -4 -5 2
    -4 -2 5
    -2 -4 5
    -2 -5 4
    -2 -4 5
    -4 -5 3
    -3 -4 5
    -4 -3 5
    -5 -4 3
    -3 -5 4
    -5 -3 4
    -5 -4 4
    -4 -5 4
    -4 -4 5
    -5 5 5
    -5 5 4
    -5 4 5
    -5 3 5
    -5 5 3
    -5 5 2
    -2 5 5
    -5 2 5
    -1 5 5
    -5 1 5
    -5 5 1
    5 1 -5
    1 -5 5
    0 -5 5
    -5 0 5
    -5 0 5
    0 -5 5
    -1 -5 5
    -5 -1 5
    -1 -5 5
    -5 -1 5
    -5 -2 5
    -2 -5 5
    5 -5 -2
    -5 -5 2
    -5 -5 3
    -3 -5 5
    -5 -3 5
    -5 -5 4
    -4 -5 5
    -5 -4 5
    -5 -5 5
    0 6 0
    0 -6 0
    0 6 0
    1 -6 1
    1 6 -1
    -1 -6 -1
    -1 6 1
    -1 6 1
    0 6 -1
    0 6 1
    -1 -6 0
    1 -6 0
    -1 6 0
    0 -6 -1
    6 0 -1
    0 -6 1
    -1 6 -1
    -1 -6 1
    1 -6 -1
    2 6 -2
    -2 6 2
    6 2 -2
    2 -6 2
    6 1 -2
    1 6 -2
    6 1 -2
    -1 6 2
    1 -6 2
    2 -6 1
    -2 6 1
    -2 0 6
    0 6 2
    6 0 -2
    -2 -6 0
    2 -6 0
    6 0 -2
    0 -6 2
    -2 6 0
    2 -6 -1
    6 -1 -2
    -2 -1 6
    1 6 2
    -2 -6 1
    -1 -6 2
    1 -6 -2
    6 -1 -2
    -2 6 -1
    -2 -6 2
    -2 -2 6
    2 -6 -2
    -6 3 3
    -3 6 3
    -3 3 6
    -2 6 3
    -3 6 2
    3 -6 2
    2 -6 3
    -3 2 6
    3 6 -2
    1 -6 3
    -3 6 1
    6 1 -3
    -1 6 3
    -3 1 6
    1 -6 3
    3 -6 1
    0 -6 3
    6 0 -3
    -3 -6 0
    -3 0 6
    0 6 3
    3 -6 0
    -3 6 0
    -3 -6 1
    6 -1 -3
    3 -6 -1
    -3 -1 6
    -1 -3 6
    1 6 3
    -1 -6 3
    -3 -2 6
    6 -2 -3
    -2 -6 3
    -3 -6 2
    -2 -3 6
    3 -6 -2
    -3 -3 6
    -3 -6 3
    6 -3 -3
    -4 6 4
    -6 4 4
    -6 3 4
    -6 4 3
    -4 6 3
    -4 2 6
    -6 2 4
    -2 6 4
    2 -6 4
    -4 6 2
    -1 6 4
    6 1 -4
    -4 1 6
    -4 6 1
    1 -6 4
    -6 1 4
    -4 0 6
    0 -6 4
    0 6 4
    6 0 -4
    4 -6 0
    0 -4 6
    0 -6 4
    -1 -6 4
    -1 -4 6
    6 -1 -4
    -4 -6 1
    4 -6 -1
    -4 -1 6
    -2 -6 4
    -4 -6 2
    -4 -2 6
    4 -6 -2
    6 -2 -4
    -2 -4 6
    -3 -4 6
    6 -4 -3
    -4 -6 3
    -3 -6 4
    -4 -3 6
    -6 -3 4
    -4 -3 6
    -3 -4 6
    -6 -4 4
    -4 -4 6
    -4 -6 4
    -5 5 6
    -6 5 5
    -5 6 5
    -6 4 5
    -5 4 6
    -6 5 4
    -5 6 4
    -4 6 5
    -6 5 3
    -5 3 6
    -6 3 5
    -5 6 3
    -5 6 2
    -2 5 6
    2 -6 5
    -2 6 5
    -6 2 5
    -5 2 6
    -6 5 2
    -6 1 5
    -5 1 6
    -1 6 5
    -5 1 6
    -5 6 1
    1 -6 5
    6 0 -5
    -5 0 6
    -6 0 5
    0 -5 6
    0 -6 5
    0 6 5
    0 -6 5
    -5 0 6
    -1 -5 6
    -6 -1 5
    -1 -6 5
    -1 -6 5
    5 -6 -1
    -5 -1 6
    -5 -1 6
    6 -1 -5
    -2 -6 5
    5 -6 -2
    -5 -2 6
    -5 -2 6
    -2 -5 6
    -2 -5 6
    -6 -2 5
    -5 -6 2
    -3 -5 6
    -3 -6 5
    -6 -5 3
    -5 -6 3
    -5 -3 6
    -6 -3 5
    -4 -6 5
    -5 -6 4
    -6 -4 5
    -4 -5 6
    -6 -5 4
    -5 -4 6
    -5 -6 5
    -6 -5 5
    -5 -5 6
    -6 6 6
    -6 6 5
    -6 5 6
    -5 6 6
    -6 4 6
    -6 6 4
    -6 3 6
    -6 6 3
    -6 6 2
    -2 6 6
    -6 2 6
    -6 1 6
    1 -6 6
    -1 6 6
    -6 0 6
    -6 0 6
    0 -6 6
    0 6 6
    0 -6 6
    -6 -1 6
    -1 -6 6
    -1 -6 6
    -6 -1 6
    -6 -2 6
    -2 -6 6
    6 -6 -2
    -6 -3 6
    -6 -6 3
    -3 -6 6
    -6 -4 6
    -6 -6 4
    -4 -6 6
    -5 -6 6
    -6 -6 5
    -6 -5 6
    -6 -6 6
    0 -7 0
    0 7 0
    -1 -7 -1
    1 -7 1
    -1 7 1
    -1 7 1
    1 7 -1
    -1 -7 0
    0 -7 -1
    1 -7 0
    0 -7 1
    -1 7 0
    0 7 -1
    1 -7 -1
    -1 7 -1
    -1 -7 1
    -2 7 2
    7 2 -2
    2 -7 2
    2 7 -2
    1 7 -2
    7 1 -2
    1 -7 2
    -2 7 1
    2 -7 1
    2 7 -1
    -1 7 2
    -2 7 0
    -2 0 7
    2 -7 0
    0 -7 2
    -2 -7 0
    0 7 -2
    -2 7 -1
    2 -7 -1
    -2 -7 1
    -2 -1 7
    -1 -7 2
    1 -7 -2
    7 -1 -2
    -2 -7 2
    -2 -2 7
    2 -7 -2
    -3 7 3
    -3 3 7
    3 -7 3
    7 3 -3
    -3 7 2
    2 -7 3
    -3 2 7
    3 7 -2
    7 2 -3
    3 -7 2
    7 3 -2
    -3 7 1
    1 -7 3
    -1 7 3
    3 -7 1
    -3 1 7
    -3 7 0
    0 -7 3
    3 -7 0
    -3 -7 0
    0 7 3
    -3 0 7
    7 0 -3
    -3 -7 1
    7 -1 -3
    3 -7 -1
    -1 -7 3
    -3 -1 7
    -1 -3 7
    -3 -7 2
    -2 -3 7
    -3 -2 7
    -2 -7 3
    3 -7 -2
    7 -2 -3
    -3 -7 3
    -3 -3 7
    7 -3 -3
    -7 4 4
    -4 7 4
    -4 7 3
    3 -7 4
    -3 4 7
    -7 3 4
    -4 3 7
    -4 7 2
    4 7 -2
    -4 2 7
    2 -7 4
    4 -7 2
    -2 7 4
    -4 7 1
    -1 7 4
    -4 1 7
    4 -7 1
    1 -7 4
    0 -7 4
    0 -4 7
    0 7 4
    4 -7 0
    -4 0 7
    7 0 -4
    -4 7 0
    -4 -1 7
    7 -1 -4
    -1 -7 4
    4 -7 -1
    -4 -7 1
    -1 -4 7
    7 -2 -4
    4 -7 -2
    -2 -7 4
    -2 -4 7
    -4 -2 7
    -4 -7 2
    -3 -7 4
    -3 -4 7
    -4 -7 3
    -4 -3 7
    -4 -7 4
    -4 -4 7
    -7 5 5
    -5 7 5
    -4 7 5
    -5 7 4
    -7 5 4
    -7 4 5
    -5 7 3
    -7 3 5
    3 -7 5
    -2 7 5
    2 -7 5
    -5 7 2
    -7 2 5
    -2 5 7
    -5 2 7
    -5 7 1
    -1 7 5
    1 -7 5
    -5 1 7
    5 -7 1
    0 -5 7
    0 -7 5
    -5 0 7
    0 7 5
    0 -7 5
    7 0 -5
    5 -7 0
    -1 -7 5
    -1 -5 7
    -5 -1 7
    5 -7 -1
    -5 -1 7
    -5 -2 7
    -5 -2 7
    -2 -5 7
    5 -7 -2
    -5 -7 2
    -2 -7 5
    -5 -3 7
    -3 -5 7
    -3 -7 5
    -5 -7 3
    -5 -7 4
    -4 -7 5
    -5 -4 7
    -4 -5 7
    -7 -4 5
    -5 -5 7
    -5 -7 5
    -7 -5 5
    -6 6 7
    -6 7 6
    -7 6 6
    -7 6 5
    -7 5 6
    -6 5 7
    -5 7 6
    -5 6 7
    -6 7 5
    -7 6 4
    -6 4 7
    -6 7 4
    -7 4 6
    -7 3 6
    -6 7 3
    -6 3 7
    3 -7 6
    -7 6 3
    -7 2 6
    -6 2 7
    -6 7 2
    2 -7 6
    -7 1 6
    -6 1 7
    1 -7 6
    1 -6 7
    -6 0 7
    0 -6 7
    6 -7 0
    0 -7 6
    -6 0 7
    6 -7 -1
    -6 -1 7
    -1 -7 6
    -6 -1 7
    -1 -6 7
    -2 -7 6
    -6 -2 7
    -2 -6 7
    -6 -3 7
    -3 -7 6
    -6 -7 3
    -7 -3 6
    -3 -6 7
    -6 -4 7
    -4 -7 6
    -4 -6 7
    -7 -4 6
    -6 -7 4
    -5 -7 6
    -5 -6 7
    -6 -5 7
    -7 -6 5
    -7 -5 6
    -6 -7 5
    -6 -6 7
    -6 -7 6
    -7 -6 6
    -7 7 7
    -7 6 7
    -6 7 7
    -7 7 6
    -7 7 5
    -7 5 7
    -5 7 7
    -7 7 4
    -7 4 7
    -7 3 7
    -7 7 3
    -7 2 7
    2 -7 7
    1 -7 7
    -7 1 7
    -7 0 7
    0 -7 7
    -1 -7 7
    7 -7 -1
    -2 -7 7
    -7 -2 7
    -7 -3 7
    -3 -7 7
    -4 -7 7
    -7 -4 7
    -5 -7 7
    -7 -7 5
    -7 -5 7
    -6 -7 7
    -7 -7 6
    -7 -6 7
    -7 -7 7
    0 -8 0
    0 8 0
    1 8 -1
    -1 8 1
    1 -8 1
    -1 -8 -1
    1 8 0
    1 -8 0
    0 8 1
    0 8 -1
    0 -8 1
    -1 8 0
    -1 -8 0
    0 -8 -1
    -1 -8 1
    1 -8 -1
    -1 8 -1
    8 2 -2
    2 -8 2
    2 8 -2
    -2 8 2
    -2 8 1
    2 8 -1
    2 -8 1
    1 8 -2
    1 -8 2
    -2 8 0
    -2 -8 0
    2 -8 0
    0 -8 2
    -2 0 8
    0 8 -2
    -2 -8 1
    -1 -8 2
    2 -8 -1
    -2 -1 8
    1 -8 -2
    -2 8 -1
    8 -2 -2
    2 -8 -2
    -2 -8 2
    -2 -2 8
    -3 8 3
    3 -8 3
    -3 3 8
    -3 8 2
    8 2 -3
    -3 2 8
    -2 8 3
    2 -8 3
    3 -8 2
    8 3 -2
    3 8 -2
    -3 8 1
    1 -8 3
    -3 1 8
    3 -8 1
    3 8 -1
    -3 8 0
    -3 -8 0
    3 -8 0
    0 -8 3
    -3 0 8
    8 -1 -3
    -1 -3 8
    3 -8 -1
    -1 -8 3
    -3 -1 8
    -3 -8 1
    -3 -8 2
    3 -8 -2
    -2 -3 8
    -2 -8 3
    -3 -2 8
    -3 -8 3
    -3 -3 8
    4 -8 4
    -4 8 4
    -4 8 3
    -3 4 8
    -3 8 4
    -4 3 8
    4 -8 3
    3 -8 4
    -4 2 8
    2 -8 4
    4 -8 2
    -4 8 2
    4 8 -2
    -4 8 1
    1 -8 4
    4 -8 1
    -1 8 4
    -4 1 8
    -4 0 8
    0 -8 4
    4 -8 0
    0 -4 8
    -4 8 0
    4 -8 -1
    -4 -8 1
    -1 -8 4
    -4 -1 8
    -1 -4 8
    -4 -8 2
    4 -8 -2
    -2 -8 4
    -4 -2 8
    -2 -4 8
    -3 -4 8
    -3 -8 4
    -4 -8 3
    -4 -3 8
    -4 -8 4
    -4 -4 8
    -5 8 5
    -8 5 5
    -5 8 4
    4 -8 5
    -4 8 5
    -8 4 5
    5 -8 4
    -5 8 3
    3 -8 5
    5 -8 3
    -5 2 8
    -5 8 2
    5 8 -2
    5 -8 2
    2 -8 5
    -5 8 1
    -5 1 8
    5 -8 1
    1 -8 5
    0 -8 5
    -5 0 8
    0 -5 8
    5 -8 0
    -1 -5 8
    -5 -1 8
    -1 -8 5
    5 -8 -1
    -5 -2 8
    -2 -5 8
    -2 -8 5
    -5 -8 2
    -3 -5 8
    -3 -8 5
    -5 -3 8
    -5 -8 3
    -4 -8 5
    -5 -4 8
    -4 -5 8
    -5 -8 4
    -5 -8 5
    -5 -5 8
    -6 8 6
    -6 6 8
    -8 6 6
    -6 8 5
    -8 6 5
    -5 8 6
    -6 5 8
    -8 5 6
    -6 4 8
    -4 8 6
    -6 8 4
    -8 4 6
    4 -8 6
    -6 8 3
    3 -8 6
    -6 3 8
    -8 3 6
    2 -8 6
    -6 8 2
    6 -8 2
    -6 2 8
    6 -8 1
    -6 1 8
    1 -6 8
    -6 1 8
    1 -8 6
    -6 0 8
    0 -8 6
    6 -8 0
    0 -6 8
    -6 0 8
    -6 -1 8
    6 -8 -1
    -1 -6 8
    -1 -8 6
    -6 -2 8
    -2 -6 8
    -2 -8 6
    -6 -3 8
    -3 -6 8
    -3 -8 6
    -6 -8 3
    -4 -8 6
    -6 -4 8
    -4 -6 8
    -6 -8 4
    -6 -5 8
    -5 -6 8
    -5 -8 6
    -6 -8 5
    -6 -8 6
    -6 -6 8
    -8 7 7
    -7 8 7
    -7 7 8
    -8 7 6
    -8 6 7
    -7 8 6
    -7 6 8
    -6 8 7
    -6 7 8
    -8 7 5
    -7 8 5
    -8 5 7
    -5 8 7
    -5 7 8
    -7 5 8
    -7 8 4
    -7 4 8
    4 -8 7
    -8 4 7
    -8 3 7
    -7 3 8
    3 -7 8
    3 -8 7
    -7 8 3
    -8 2 7
    -7 2 8
    2 -8 7
    2 -7 8
    -7 1 8
    7 -8 1
    1 -7 8
    1 -8 7
    0 -7 8
    0 -8 7
    7 -8 0
    -1 -8 7
    -1 -7 8
    -7 -1 8
    -2 -8 7
    -7 -2 8
    -3 -8 7
    -3 -7 8
    -7 -3 8
    -7 -4 8
    -4 -8 7
    -4 -7 8
    -7 -5 8
    -5 -8 7
    -5 -7 8
    -8 -5 7
    -7 -8 5
    -7 -6 8
    -6 -8 7
    -6 -7 8
    -7 -8 6
    -7 -7 8
    -8 -7 7
    -7 -8 7
    -8 8 7
    -8 7 8
    -7 8 8
    -8 8 6
    -6 8 8
    -8 6 8
    -8 8 5
    -8 5 8
    -5 8 8
    4 -8 8
    -8 4 8
    -8 3 8
    3 -8 8
    -8 2 8
    2 -8 8
    1 -8 8
    0 -8 8
    -1 -8 8
    -2 -8 8
    -3 -8 8
    -8 -3 8
    -4 -8 8
    -8 -4 8
    -5 -8 8
    -8 -5 8
    -8 -6 8
    -6 -8 8
    -8 -8 7
    -8 -7 8
    -7 -8 8
    0 -9 0
    0 9 0
    1 9 -1
    -1 9 1
    1 -9 1
    -1 -9 -1
    0 9 -1
    -1 9 0
    1 -9 0
    1 9 0
    0 9 1
    0 -9 1
    0 -9 -1
    -1 -9 0
    1 -9 -1
    -1 9 -1
    -1 -9 1
    2 9 -2
    -2 9 2
    2 -9 2
    1 9 -2
    -2 9 1
    2 9 -1
    -1 9 2
    2 -9 1
    1 -9 2
    -2 9 0
    2 9 0
    2 -9 0
    0 -9 2
    -2 0 9
    -2 -9 0
    -2 -9 1
    2 -9 -1
    -1 -9 2
    -2 -1 9
    -2 9 -1
    -2 -9 2
    -2 -2 9
    2 -9 -2
    -3 9 3
    -3 3 9
    3 -9 3
    3 9 -2
    -3 9 2
    2 -9 3
    3 -9 2
    -2 9 3
    -3 2 9
    -3 9 1
    -3 1 9
    3 9 -1
    3 -9 1
    1 -9 3
    -3 9 0
    -3 0 9
    3 -9 0
    0 -9 3
    3 -9 -1
    -1 -9 3
    -3 -1 9
    -3 -9 1
    -1 -3 9
    -3 -9 2
    -2 -3 9
    -2 -9 3
    -3 -2 9
    3 -9 -2
    -3 -9 3
    -3 -3 9
    -4 9 4
    4 -9 4
    4 -9 3
    -4 9 3
    -3 9 4
    3 -9 4
    -4 9 2
    4 9 -2
    2 -9 4
    4 -9 2
    -4 2 9
    -4 9 1
    -4 1 9
    1 -9 4
    4 -9 1
    4 9 -1
    -4 0 9
    0 -4 9
    4 -9 0
    0 -9 4
    -4 -1 9
    4 -9 -1
    -1 -9 4
    -4 -9 1
    -1 -4 9
    -4 -2 9
    4 -9 -2
    -2 -9 4
    -4 -9 2
    -2 -4 9
    -4 -9 3
    -3 -9 4
    -3 -4 9
    -4 -3 9
    -4 -9 4
    -4 -4 9
    -5 9 5
    5 -9 5
    5 -9 4
    -5 9 4
    -4 9 5
    4 -9 5
    -5 9 3
    3 -9 5
    -3 9 5
    5 -9 3
    -5 9 2
    5 -9 2
    2 -9 5
    1 -9 5
    -5 1 9
    5 -9 1
    1 -5 9
    -5 9 1
    0 -9 5
    5 -9 0
    0 -5 9
    -5 0 9
    -1 -5 9
    -5 -1 9
    5 -9 -1
    -1 -9 5
    -2 -9 5
    -5 -2 9
    -2 -5 9
    -5 -9 2
    -3 -5 9
    -3 -9 5
    -5 -3 9
    -5 -9 3
    -4 -9 5
    -5 -4 9
    -4 -5 9
    -5 -9 4
    -5 -9 5
    -5 -5 9
    -6 6 9
    6 -9 6
    -6 9 5
    -5 9 6
    -6 5 9
    6 -9 5
    5 -9 6
    -4 9 6
    -6 4 9
    -6 9 4
    4 -9 6
    6 -9 4
    -6 9 3
    6 -9 3
    -6 3 9
    3 -9 6
    -6 2 9
    6 -9 2
    2 -6 9
    2 -9 6
    -6 9 2
    -6 1 9
    1 -9 6
    1 -6 9
    6 -9 1
    -6 0 9
    0 -9 6
    6 -9 0
    0 -6 9
    -6 -1 9
    -1 -6 9
    -1 -9 6
    -6 -2 9
    -2 -6 9
    -2 -9 6
    -3 -6 9
    -6 -3 9
    -3 -9 6
    -6 -4 9
    -4 -9 6
    -4 -6 9
    -6 -9 4
    -5 -9 6
    -6 -5 9
    -5 -6 9
    -6 -9 5
    -6 -6 9
    -6 -9 6
    -7 9 7
    -9 7 7
    -7 7 9
    6 -9 7
    -7 9 6
    -6 9 7
    -7 6 9
    -6 7 9
    -9 6 7
    5 -9 7
    -7 9 5
    -7 5 9
    -5 9 7
    -9 5 7
    -7 9 4
    4 -9 7
    -7 4 9
    -4 9 7
    7 -9 4
    7 -9 3
    -7 3 9
    3 -9 7
    3 -7 9
    -7 9 3
    7 -9 2
    -7 2 9
    2 -7 9
    2 -9 7
    1 -9 7
    1 -7 9
    0 -7 9
    0 -9 7
    -1 -9 7
    -1 -7 9
    -7 -1 9
    -2 -7 9
    -2 -9 7
    -7 -2 9
    -7 -3 9
    -3 -9 7
    -3 -7 9
    -7 -4 9
    -4 -9 7
    -4 -7 9
    -5 -9 7
    -5 -7 9
    -7 -9 5
    -6 -9 7
    -7 -6 9
    -6 -7 9
    -7 -9 6
    -7 -7 9
    -9 7 8
    -8 7 9
    -9 6 8
    -8 6 9
    -6 8 9
    6 -9 8
    -8 9 5
    -9 5 8
    5 -9 8
    -8 5 9
    -5 9 8
    -5 8 9
    -9 4 8
    4 -9 8
    -8 4 9
    -4 9 8
    4 -8 9
    -8 3 9
    8 -9 3
    3 -8 9
    3 -9 8
    2 -9 8
    2 -8 9
    1 -8 9
    1 -9 8
    0 -9 8
    0 -8 9
    -1 -9 8
    -1 -8 9
    -2 -8 9
    -2 -9 8
    -3 -9 8
    -3 -8 9
    -8 -3 9
    -4 -9 8
    -4 -8 9
    -8 -4 9
    -5 -9 8
    -5 -8 9
    -8 -5 9
    -6 -8 9
    -8 -6 9
    -8 -7 9
    -9 6 9
    -9 5 9
    3 -9 9
    2 -9 9
    1 -9 9
    0 -9 9
    -1 -9 9
    -2 -9 9
    -3 -9 9
    0 10 0
    0 -10 0
    1 10 -1
    -1 10 1
    1 -10 1
    0 10 -1
    -1 10 0
    1 -10 0
    0 -10 1
    1 10 0
    0 10 1
    0 -10 -1
    -1 -10 0
    -1 10 -1
    -1 -10 1
    1 10 1
    1 -10 -1
    -2 10 2
    2 -10 2
    2 10 -2
    -2 1 10
    -2 10 1
    2 10 -1
    -1 10 2
    2 -10 1
    1 -10 2
    1 10 -2
    -2 -10 0
    2 -10 0
    0 -10 2
    -2 0 10
    -2 10 0
    2 10 0
    0 10 2
    2 -10 -1
    -1 -2 10
    -2 -1 10
    -1 -10 2
    -2 -10 1
    2 -10 -2
    -2 -10 2
    -2 -2 10
    -3 10 3
    3 -10 3
    3 10 -2
    -3 10 2
    -3 2 10
    -2 10 3
    3 -10 2
    2 -10 3
    -3 10 1
    -3 1 10
    3 10 -1
    -1 10 3
    3 -10 1
    1 -10 3
    -3 0 10
    -3 10 0
    3 10 0
    3 -10 0
    0 -10 3
    3 -10 -1
    -1 -10 3
    -1 -3 10
    -3 -1 10
    -3 -10 1
    -2 -10 3
    -2 -3 10
    -3 -2 10
    -3 -10 2
    -3 -10 3
    -3 -3 10
    -4 10 4
    4 -10 4
    -4 10 3
    -3 10 4
    3 -10 4
    4 -10 3
    2 -10 4
    -2 10 4
    4 -10 2
    -4 10 2
    -4 10 1
    -4 1 10
    4 10 -1
    4 -10 1
    1 -10 4
    4 -10 0
    0 -10 4
    -4 0 10
    0 -4 10
    -4 -1 10
    -1 -10 4
    -1 -4 10
    -2 -10 4
    -4 -2 10
    -2 -4 10
    -4 -10 2
    -4 -3 10
    -3 -10 4
    -3 -4 10
    -4 -10 3
    -4 -10 4
    -4 -4 10
    -5 10 5
    5 -10 5
    5 -10 4
    -5 10 4
    -4 10 5
    4 -10 5
    -5 10 3
    -3 10 5
    3 -10 5
    5 -10 3
    -5 10 2
    2 -10 5
    5 -10 2
    1 -10 5
    5 -10 1
    1 -5 10
    0 -5 10
    -5 0 10
    0 -10 5
    -1 -5 10
    -5 -1 10
    -1 -10 5
    -2 -10 5
    -5 -2 10
    -3 -5 10
    -3 -10 5
    -5 -3 10
    -5 -10 3
    -4 -10 5
    -5 -4 10
    -4 -5 10
    -5 -10 4
    -5 -10 5
    -5 -5 10
    6 -10 6
    -6 10 6
    -6 6 10
    -6 10 5
    -5 10 6
    -6 5 10
    5 -10 6
    6 -10 5
    -6 10 4
    4 -10 6
    -4 10 6
    -6 4 10
    6 -10 4
    -6 10 3
    6 -10 3
    -3 10 6
    -6 3 10
    3 -10 6
    2 -6 10
    -6 2 10
    2 -10 6
    6 -10 2
    1 -10 6
    1 -6 10
    0 -6 10
    0 -10 6
    -6 -1 10
    -1 -10 6
    -1 -6 10
    -6 -2 10
    -2 -6 10
    -2 -10 6
    -3 -6 10
    -6 -3 10
    -3 -10 6
    -4 -10 6
    -6 -4 10
    -4 -6 10
    -6 -10 4
    -5 -10 6
    -6 -5 10
    -5 -6 10
    -6 -10 5
    -6 -6 10
    -6 -10 6
    6 -10 7
    -7 6 10
    -6 7 10
    7 -10 6
    -7 10 5
    -7 5 10
    -5 10 7
    7 -10 5
    5 -10 7
    -7 10 4
    4 -10 7
    -7 4 10
    -4 10 7
    7 -10 4
    -7 3 10
    3 -7 10
    7 -10 3
    3 -10 7
    2 -7 10
    2 -10 7
    1 -10 7
    1 -7 10
    0 -7 10
    0 -10 7
    -1 -7 10
    -1 -10 7
    -2 -7 10
    -2 -10 7
    -7 -3 10
    -3 -10 7
    -3 -7 10
    -7 -4 10
    -4 -10 7
    -4 -7 10
    -5 -10 7
    -5 -7 10
    -7 -10 5
    -7 -6 10
    -6 -7 10
    -8 6 10
    8 -10 6
    -8 5 10
    8 -10 5
    4 -10 8
    8 -10 4
    3 -8 10
    3 -10 8
    2 -8 10
    2 -10 8
    1 -8 10
    1 -10 8
    0 -10 8
    0 -8 10
    -1 -8 10
    -1 -10 8
    -2 -8 10
    -2 -10 8
    -3 -10 8
    -3 -8 10
    -4 -8 10
    -8 -4 10
    -8 -5 10
    -8 -6 10
    0 11 0
    0 -11 0
    1 11 -1
    -1 11 1
    1 -11 1
    0 11 -1
    1 -11 0
    -1 11 0
    0 -11 1
    1 11 0
    0 11 1
    0 -11 -1
    -1 -11 0
    -1 -11 1
    1 11 1
    1 -11 -1
    -1 11 -1
    -2 11 2
    -2 2 11
    2 -11 2
    2 11 -2
    -2 11 1
    2 11 -1
    -2 1 11
    -1 11 2
    2 -11 1
    1 -11 2
    -2 11 0
    2 -11 0
    2 11 0
    0 -11 2
    0 11 2
    -2 0 11
    -2 -11 0
    -1 -11 2
    -1 -2 11
    2 11 1
    1 11 2
    -2 -11 1
    -2 -1 11
    2 -11 -1
    -2 -11 2
    -2 -2 11
    -3 11 3
    3 -11 3
    -3 11 2
    -2 11 3
    3 -11 2
    2 -11 3
    -3 11 1
    3 11 -1
    -1 11 3
    3 -11 1
    1 -11 3
    -3 1 11
    0 -3 11
    3 -11 0
    3 11 0
    0 11 3
    0 -11 3
    -3 0 11
    -3 11 0
    -1 -3 11
    -1 -11 3
    -3 -1 11
    -3 -11 1
    -2 -3 11
    -2 -11 3
    -3 -2 11
    -3 -11 2
    -3 -11 3
    -3 -3 11
    -4 11 4
    4 -11 4
    3 -11 4
    -4 11 3
    4 -11 3
    -3 11 4
    -4 11 2
    -2 11 4
    4 -11 2
    2 -11 4
    -4 11 1
    -1 11 4
    4 -11 1
    1 -11 4
    0 -4 11
    -4 0 11
    4 11 0
    0 -11 4
    -4 -1 11
    -1 -11 4
    -4 -2 11
    -2 -11 4
    -4 -11 2
    -2 -4 11
    -4 -3 11
    -3 -11 4
    -3 -4 11
    -4 -11 4
    -4 -4 11
    -5 11 5
    5 -11 5
    -5 11 4
    -4 11 5
    4 -11 5
    5 -11 4
    -5 11 3
    3 -11 5
    -3 11 5
    5 -11 3
    -5 11 2
    2 -11 5
    5 -11 2
    -2 11 5
    1 -5 11
    1 -11 5
    0 -11 5
    0 -5 11
    -1 -5 11
    -1 -11 5
    -2 -11 5
    -2 -5 11
    -5 -2 11
    -3 -5 11
    -3 -11 5
    -5 -3 11
    -5 -11 3
    -4 -11 5
    -5 -4 11
    -4 -5 11
    -5 -11 4
    -5 -5 11
    -5 -11 5
    6 -11 6
    -6 6 11
    -6 5 11
    5 -11 6
    6 -11 5
    -6 11 4
    -4 11 6
    -6 4 11
    4 -11 6
    6 -11 4
    -6 11 3
    -3 11 6
    3 -11 6
    -6 3 11
    6 -11 3
    2 -11 6
    -2 11 6
    2 -6 11
    1 -6 11
    1 -11 6
    0 -6 11
    0 -11 6
    -1 -11 6
    -1 -6 11
    -2 -6 11
    -2 -11 6
    -3 -6 11
    -3 -11 6
    -6 -3 11
    -4 -11 6
    -6 -4 11
    -4 -6 11
    -6 -11 4
    -6 -5 11
    -5 -6 11
    -6 -6 11
    7 -11 5
    -7 5 11
    7 -11 4
    3 -11 7
    2 -11 7
    2 -7 11
    1 -11 7
    1 -7 11
    0 -11 7
    0 -7 11
    -1 -7 11
    -1 -11 7
    -2 -7 11
    -2 -11 7
    -3 -7 11
    -7 -4 11
    -4 -7 11
    -7 -5 11
    0 12 0
    0 -12 0
    1 12 -1
    -1 12 1
    1 -12 1
    0 -12 1
    -1 12 0
    1 12 0
    0 12 1
    1 -12 0
    0 12 -1
    1 12 1
    -1 -1 12
    1 -12 -1
    -1 -12 1
    -2 12 2
    2 -12 2
    2 12 -1
    -2 12 1
    -1 12 2
    2 -12 1
    1 -12 2
    -2 12 0
    2 -12 0
    2 12 0
    0 -12 2
    0 12 2
    -2 0 12
    -1 -12 2
    2 12 1
    1 12 2
    -1 -2 12
    -2 -1 12
    -2 -12 1
    -2 -2 12
    2 12 2
    -2 -12 2
    -3 12 3
    3 -12 3
    -3 12 2
    -2 12 3
    3 -12 2
    2 -12 3
    -3 12 1
    -1 12 3
    3 -12 1
    1 -12 3
    3 12 0
    0 -12 3
    0 12 3
    0 -3 12
    -1 -12 3
    3 12 1
    1 12 3
    -3 -1 12
    -1 -3 12
    -2 -12 3
    -3 -2 12
    -3 -12 2
    -2 -3 12
    -3 -3 12
    -3 -12 3
    -4 12 4
    4 -12 4
    -4 12 3
    -3 12 4
    4 -12 3
    3 -12 4
    -4 12 2
    -2 12 4
    4 -12 2
    2 -12 4
    -1 12 4
    1 -12 4
    1 -4 12
    -4 12 1
    0 12 4
    0 -4 12
    0 -12 4
    -1 -12 4
    -1 -4 12
    -4 -2 12
    -2 -12 4
    -2 -4 12
    -4 -12 2
    -3 -12 4
    -3 -4 12
    -4 -12 3
    -4 -3 12
    -4 -4 12
    -4 -12 4
    5 -12 5
    4 -12 5
    5 -12 4
    5 -12 3
    3 -12 5
    -2 12 5
    2 -5 12
    2 -12 5
    -5 12 2
    -1 12 5
    1 -12 5
    1 -5 12
    0 -12 5
    0 -5 12
    -1 -5 12
    -1 -12 5
    -2 -12 5
    -2 -5 12
    -3 -5 12
    -5 -3 12
    -5 -4 12
    -4 -5 12
    -5 -5 12
    -6 5 12
    6 -12 5
    3 -12 6
    2 -12 6
    1 -12 6
    0 -6 12
    0 -12 6
    -1 -6 12
    -2 -6 12
    -3 -6 12
    -6 -5 12
    0 13 0
    0 -13 0
    1 -13 1
    -1 13 1
    -1 13 0
    1 13 0
    0 13 1
    -1 0 13
    1 -13 0
    0 -13 1
    1 13 1
    -1 -1 13
    -1 -13 1
    -2 13 2
    2 -13 2
    -2 13 1
    2 -13 1
    -1 13 2
    1 -13 2
    0 -13 2
    0 13 2
    0 -2 13
    -1 -2 13
    2 13 1
    1 13 2
    -2 -1 13
    -2 -13 1
    -1 -13 2
    -2 -2 13
    2 13 2
    -2 -13 2
    3 -13 3
    -3 13 2
    -2 13 3
    3 -13 2
    2 -13 3
    -1 13 3
    1 -13 3
    -3 13 1
    0 -13 3
    0 13 3
    0 -3 13
    -1 -13 3
    1 13 3
    -1 -3 13
    3 13 2
    2 13 3
    -3 -2 13
    -3 -13 2
    -2 -3 13
    -2 -13 3
    -3 -3 13
    4 -13 4
    3 -13 4
    2 -13 4
    -1 13 4
    1 -13 4
    1 -4 13
    0 -13 4
    0 13 4
    0 -4 13
    -1 -4 13
    1 13 4
    -2 -4 13
    -3 -4 13
    -4 -4 13
    0 14 0
    -1 14 1
    0 -1 14
    0 14 1
    0 -14 1
    1 14 1
    -1 -14 1
    1 -14 2
    0 14 2
    0 -2 14
    0 -14 2
    1 14 2
    -1 -2 14
    2 14 3
    -2 -3 14
_diffrn_reflns_number     2210
_diffrn_reflns_av_R_equivalents     0.0905
_diffrn_reflns_av_unetI/netI     0.0624
_diffrn_reflns_theta_min     1.938
_diffrn_reflns_theta_max     29.266
_diffrn_reflns_theta_full     25.242
_diffrn_measured_fraction_theta_max     0.891
_diffrn_measured_fraction_theta_full     1.000
_diffrn_reflns_limit_h_min     -9
_diffrn_reflns_limit_h_max     8
_diffrn_reflns_limit_k_min     -14
_diffrn_reflns_limit_k_max     14
_diffrn_reflns_limit_l_min     -5
_diffrn_reflns_limit_l_max     14
_diffrn_radiation_probe     x-ray
_refine_special_details     ?
_reflns_number_total     336
_reflns_number_gt     273
_reflns_threshold_expression     'I > 2\s(I)'
_refine_ls_structure_factor_coef     Fsqd
_refine_ls_matrix_type     full
_refine_ls_R_factor_all     0.0693
_refine_ls_R_factor_gt     0.0545
_refine_ls_wR_factor_gt     0.1242
_refine_ls_wR_factor_ref     0.1334
_refine_ls_goodness_of_fit_ref     1.067
_refine_ls_restrained_S_all     1.055
_refine_ls_number_reflns     336
_refine_ls_number_parameters     23
_refine_ls_number_restraints     13
_refine_ls_hydrogen_treatment     constr
_refine_ls_weighting_scheme     calc
_refine_ls_weighting_details
                      'w=1/[\s^2^(Fo^2^)+(0.0611P)^2^] where P=(Fo^2^+2Fc^2^)/3'
_atom_sites_solution_hydrogens     mixed
_atom_sites_solution_primary     ?
_atom_sites_solution_secondary     ?
_refine_ls_shift/su_max     0.000
_refine_ls_shift/su_mean     0.000
_refine_diff_density_max     2.150
_refine_diff_density_min     -1.364
_refine_ls_extinction_method     none
_refine_ls_extinction_coef     .
loop_
    _atom_type_symbol
    _atom_type_description
    _atom_type_scat_dispersion_real
    _atom_type_scat_dispersion_imag
    _atom_type_scat_source
    'C' 'C' 0.0033 0.0016
                         'International Tables Vol C Tables 4.2.6.8 and 6.1.1.4'
    'H' 'H' 0.0000 0.0000
                         'International Tables Vol C Tables 4.2.6.8 and 6.1.1.4'
    'Fe' 'Fe' 0.3463 0.8444
                         'International Tables Vol C Tables 4.2.6.8 and 6.1.1.4'
    'N' 'N' 0.0061 0.0033
                         'International Tables Vol C Tables 4.2.6.8 and 6.1.1.4'
    'O' 'O' 0.0106 0.0060
                         'International Tables Vol C Tables 4.2.6.8 and 6.1.1.4'
    'Pt' 'Pt' -1.7033 8.3905
                         'International Tables Vol C Tables 4.2.6.8 and 6.1.1.4'
_computing_data_collection
;
CrysAlisPro (Rigaku OD, 2021)
;
_computing_cell_refinement
;
CrysAlisPro (Rigaku OD, 2021)
;
_computing_data_reduction
;
CrysAlisPro (Rigaku OD, 2021)
;
_computing_structure_solution
;
SHELXT (Sheldrick, 2015a)
;
_computing_structure_refinement
;
SHELXL (Sheldrick, 2015b)
;
_computing_molecular_graphics
;
<i>OLEX2</i> (Dolomanov <i>et al.</i>,  2009)
;
_computing_publication_material
;
<i>OLEX2</i> (Dolomanov <i>et al.</i>,  2009)
;
loop_
    _atom_site_type_symbol
    _atom_site_label
    _atom_site_fract_x
    _atom_site_fract_y
    _atom_site_fract_z
    _atom_site_U_iso_or_equiv
    _atom_site_adp_type
    _atom_site_calc_flag
    _atom_site_occupancy
    _atom_site_disorder_assembly
    _atom_site_disorder_group
    Pt Pt1 1.000000 0.500000 0.000000 0.0374(5) Uani d 1 . .
    Fe Fe1 0.500000 0.500000 0.000000 0.0395(12) Uani d 1 . .
    N N1 0.7051(17) 0.500000 0.000000 0.059(4) Uani d 1 . .
    C C1 0.8141(17) 0.500000 0.000000 0.047(4) Uani d 1 . .
    O O1 0.500000 0.500000 0.2049(19) 0.112(9) Uani d 1 . .
    H H1A 0.549690 0.450310 0.238738 0.168 Uiso d 0.25 . .
    H H1B 0.423680 0.500000 0.233848 0.168 Uiso d 0.25 . .
    O O2 0.6888(17) 0.3112(17) 0.3112(17) 0.049(7) Uani d 0.5 . .
    H H2 0.610990 0.294000 0.294000 0.073 Uiso d 0.1667 . .
    C C2 0.7666(19) 0.2334(19) 0.2334(19) 0.088(14) Uani d 0.5 . .
    H H2A 0.728153 0.224628 0.151003 0.132 Uiso calc 0.0833 A -1
    H H2B 0.775372 0.151003 0.271847 0.132 Uiso calc 0.0833 A -1
    H H2C 0.848997 0.271847 0.224628 0.132 Uiso calc 0.0833 A -1
loop_
    _atom_site_aniso_label
    _atom_site_aniso_U_11
    _atom_site_aniso_U_22
    _atom_site_aniso_U_33
    _atom_site_aniso_U_12
    _atom_site_aniso_U_13
    _atom_site_aniso_U_23
    Pt1 0.0420(6) 0.0282(7) 0.0420(6) 0.000 0.000 0.000
    Fe1 0.0399(16) 0.0399(16) 0.039(2) 0.000 0.000 0.000
    N1 0.060(11) 0.054(10) 0.064(11) 0.000 0.000 0.000
    C1 0.032(9) 0.046(10) 0.063(12) 0.000 0.000 0.000
    O1 0.144(15) 0.144(15) 0.047(14) 0.000 0.000 0.000
    O2 0.049(7) 0.049(7) 0.049(7) -0.019(7) -0.019(7) 0.019(7)
    C2 0.088(14) 0.088(14) 0.088(14) -0.021(11) -0.021(11) 0.021(11)
_geom_special_details
;
 All esds (except the esd in the dihedral angle between two l.s. planes)
 are estimated using the full covariance matrix.  The cell esds are taken
 into account individually in the estimation of esds in distances, angles
 and torsion angles; correlations between esds in cell parameters are only
 used when they are defined by crystal symmetry.  An approximate (isotropic)
 treatment of cell esds is used for estimating esds involving l.s. planes.
;
loop_
    _geom_bond_atom_site_label_1
    _geom_bond_atom_site_label_2
    _geom_bond_site_symmetry_2
    _geom_bond_distance
    _geom_bond_publ_flag
    Pt1 C1 45_664 1.953(17) ?
    Pt1 C1 25_765 1.953(17) ?
    Pt1 C1 21_656 1.953(17) ?
    Pt1 C1 . 1.953(17) ?
    Fe1 N1 . 2.155(18) ?
    Fe1 N1 37_665 2.155(18) ?
    Fe1 N1 25_665 2.155(18) ?
    Fe1 N1 13 2.155(18) ?
    Fe1 O1 25_665 2.15(2) ?
    Fe1 O1 . 2.15(2) ?
    N1 C1 . 1.15(2) ?
    O1 H1A 16_655 0.8198 ?
    O1 H1A 38 0.8198 ?
    O1 H1A . 0.8198 ?
    O1 H1A 15_565 0.8198 ?
    O1 H1B 15_565 0.8579 ?
    O1 H1B 2_665 0.8579 ?
    O1 H1B 38 0.8579 ?
    O1 H1B . 0.8579 ?
    O2 H2 . 0.8565 ?
    O2 H2 7_665 0.8565 ?
    O2 H2 10_656 0.8565 ?
    O2 C2 . 1.42(2) ?
    C2 H2A . 0.9600 ?
    C2 H2B . 0.9600 ?
    C2 H2C . 0.9600 ?
loop_
    _geom_angle_atom_site_label_1
    _geom_angle_atom_site_label_2
    _geom_angle_atom_site_label_3
    _geom_angle_site_symmetry_1
    _geom_angle_site_symmetry_3
    _geom_angle
    _geom_angle_publ_flag
    C1 Pt1 C1 45_664 21_656 180.0 ?
    C1 Pt1 C1 21_656 . 90.0 ?
    C1 Pt1 C1 45_664 . 90.0 ?
    C1 Pt1 C1 45_664 25_765 90.0 ?
    C1 Pt1 C1 21_656 25_765 90.0 ?
    C1 Pt1 C1 25_765 . 180.0 ?
    N1 Fe1 N1 . 25_665 180.0 ?
    N1 Fe1 N1 13 37_665 180.0 ?
    N1 Fe1 N1 25_665 37_665 90.0 ?
    N1 Fe1 N1 . 13 90.0 ?
    N1 Fe1 N1 25_665 13 90.0 ?
    N1 Fe1 N1 . 37_665 90.0 ?
    O1 Fe1 N1 25_665 13 90.0 ?
    O1 Fe1 N1 25_665 37_665 90.0 ?
    O1 Fe1 N1 . 25_665 90.0 ?
    O1 Fe1 N1 . 13 90.0 ?
    O1 Fe1 N1 . 37_665 90.0 ?
    O1 Fe1 N1 25_665 . 90.0 ?
    O1 Fe1 N1 . . 90.0 ?
    O1 Fe1 N1 25_665 25_665 90.0 ?
    O1 Fe1 O1 25_665 . 180.0 ?
    C1 N1 Fe1 . . 180.0 ?
    N1 C1 Pt1 . . 180.0 ?
    Fe1 O1 H1A . 38 115.7400(10)
                               ?
    Fe1 O1 H1A . 15_565 115.7400(10)
                                   ?
    Fe1 O1 H1A . . 115.7 ?
    Fe1 O1 H1A . 16_655 115.740(2) ?
    Fe1 O1 H1B . . 110.8 ?
    Fe1 O1 H1B . 15_565 110.8 ?
    Fe1 O1 H1B . 2_665 110.799(2) ?
    Fe1 O1 H1B . 38 110.8 ?
    H1A O1 H1A 15_565 38 79.1 ?
    H1A O1 H1A . 38 128.5 ?
    H1A O1 H1A . 16_655 79.1 ?
    H1A O1 H1A 15_565 16_655 128.5 ?
    H1A O1 H1A 38 16_655 79.1 ?
    H1A O1 H1A . 15_565 79.1 ?
    H1A O1 H1B 38 2_665 116.2 ?
    H1A O1 H1B . 2_665 41.4 ?
    H1A O1 H1B 16_655 38 116.2 ?
    H1A O1 H1B 16_655 15_565 41.4 ?
    H1A O1 H1B . . 116.2 ?
    H1A O1 H1B 16_655 2_665 41.4 ?
    H1A O1 H1B . 15_565 116.2 ?
    H1A O1 H1B . 38 41.4 ?
    H1A O1 H1B 15_565 2_665 116.2 ?
    H1A O1 H1B 15_565 38 41.4 ?
    H1A O1 H1B 38 38 116.2 ?
    H1A O1 H1B 38 15_565 41.4 ?
    H1A O1 H1B 15_565 15_565 116.2 ?
    H1B O1 H1A . 16_655 116.2 ?
    H1B O1 H1A . 15_565 41.4 ?
    H1B O1 H1A . 38 41.4 ?
    H1B O1 H1B 15_565 38 138.4 ?
    H1B O1 H1B 38 2_665 82.8 ?
    H1B O1 H1B . 38 82.8 ?
    H1B O1 H1B . 15_565 82.8 ?
    H1B O1 H1B . 2_665 138.4 ?
    H1B O1 H1B 15_565 2_665 82.8 ?
    H2 O2 H2 7_665 10_656 111.0 ?
    H2 O2 H2 . 10_656 111.0 ?
    H2 O2 H2 . 7_665 111.0 ?
    C2 O2 H2 . . 107.9 ?
    C2 O2 H2 . 10_656 107.857(3) ?
    C2 O2 H2 . 7_665 107.857(8) ?
    O2 C2 H2A . . 109.5 ?
    O2 C2 H2B . . 109.5 ?
    O2 C2 H2C . . 109.5 ?
    H2A C2 H2B . . 109.5 ?
    H2A C2 H2C . . 109.5 ?
    H2B C2 H2C . . 109.5 ?
loop_
    _geom_hbond_atom_site_label_D
    _geom_hbond_atom_site_label_H
    _geom_hbond_atom_site_label_A
    _geom_hbond_site_symmetry_A
    _geom_hbond_distance_DH
    _geom_hbond_distance_HA
    _geom_hbond_distance_DA
    _geom_hbond_angle_DHA
    _geom_hbond_publ_flag
    O1 H1A O2 . 0.82 2.20 3.020(18) 174.5 yes
_shelx_space_group_comment
;
The symmetry employed for this shelxl refinement is uniquely defined
by the following loop, which should always be used as a source of
symmetry information in preference to the above space-group names.
They are only intended as comments.
;
_shelx_estimated_absorpt_T_min     0.691
_shelx_estimated_absorpt_T_max     0.691
_shelx_fab_file
;
0 1 0 23.8332 -0.0949
0 1 1 21.8963 2.3956
0 2 0 13.1263 -0.1857
0 2 1 8.5645 0.9162
0 2 2 4.9367 -4.6904
0 3 0 -0.0435 4.4545
0 3 1 0.6995 -1.3497
0 3 2 0.2522 -2.9528
0 3 3 1.6019 -5.9746
0 4 0 -2.9114 2.2363
0 4 1 -2.6409 2.3020
0 4 2 -0.5625 -4.3855
0 4 3 2.1702 -3.7929
0 4 4 3.2840 -4.8045
0 5 0 0.4251 5.6829
0 5 1 0.1681 -0.9498
0 5 2 0.5196 -2.2205
0 5 3 1.8179 -5.7090
0 5 4 1.9339 -4.2839
0 5 5 1.9122 -4.0484
0 6 0 4.6870 2.2924
0 6 1 3.4615 2.6494
0 6 2 1.6868 -4.6584
0 6 3 1.1468 -3.7090
0 6 4 1.4364 -4.3869
0 6 5 0.4845 -3.5270
0 6 6 1.2507 -3.5054
0 7 0 4.1880 5.4322
0 7 1 2.4952 -0.1102
0 7 2 0.8594 -1.6083
0 7 3 0.5016 -4.6952
0 7 4 1.1276 -2.5406
0 7 5 0.7431 -3.1873
0 7 6 1.4128 -3.1210
0 7 7 0.7009 -2.2295
0 8 0 0.0903 2.1040
0 8 1 0.0237 2.4533
0 8 2 -2.0646 -4.0527
0 8 3 1.2375 -2.8580
0 8 4 0.4624 -3.4063
0 8 5 2.0710 -2.9148
0 8 6 -0.2616 -2.8017
0 8 7 2.6924 -2.0178
0 8 8 -1.6032 -1.5163
0 9 0 2.7311 4.5232
0 9 1 -1.3053 -0.3810
0 9 2 1.4015 -1.5647
0 9 3 -0.2483 -4.1913
0 9 4 4.6925 -2.1530
0 9 5 -1.1769 -2.9576
0 9 6 3.3134 -2.7525
0 9 7 -1.3782 -1.6715
0 9 8 2.2947 -2.0816
0 9 9 -3.4642 -2.0519
0 10 0 3.0994 1.3378
0 10 1 6.8745 2.0183
0 10 2 0.3433 -3.3806
0 10 3 7.2120 -2.0537
0 10 4 0.1613 -2.5948
0 10 5 5.0954 -2.0084
0 10 6 -2.0528 -1.9809
0 10 7 4.7557 -1.8545
0 10 8 -2.4367 -1.4202
0 11 0 8.8782 3.4834
0 11 1 0.8732 -0.7208
0 11 2 7.8410 -1.0635
0 11 3 0.7086 -3.4850
0 11 4 8.1238 -1.6973
0 11 5 -1.5396 -2.0816
0 11 6 6.3419 -2.0530
0 11 7 -0.9558 -1.4919
0 12 0 -3.5174 0.9225
0 12 1 5.3455 1.8494
0 12 2 -1.7066 -2.4501
0 12 3 8.1058 -1.3390
0 12 4 -0.2451 -1.9643
0 12 5 7.1798 -1.5572
0 12 6 -0.0704 -1.7234
0 13 0 3.9367 2.5090
0 13 1 -3.3099 -0.5869
0 13 2 6.9501 -0.2494
0 13 3 0.0566 -1.4840
0 13 4 6.2747 -0.2757
0 14 0 -2.1390 -0.6482
0 14 1 6.1163 -0.0292
0 14 2 0.9274 -1.8398
1 1 1 15.1949 5.9071
1 2 1 8.4083 -0.7107
1 2 2 3.2480 0.5261
1 3 1 -0.0791 1.2323
1 3 2 1.0757 -2.8223
1 3 3 2.1654 -1.7876
1 4 1 -1.8955 -2.0691
1 4 2 0.0952 1.2231
1 4 3 2.4216 -1.2711
1 4 4 2.8413 -1.0825
1 5 1 0.1615 0.8605
1 5 2 0.6588 -1.3853
1 5 3 1.6198 2.2448
1 5 4 2.0556 -1.2919
1 5 5 0.3253 -0.7458
1 6 1 2.6017 -1.9053
1 6 2 1.4316 1.7321
1 6 3 1.2774 0.6064
1 6 4 0.4330 1.2736
1 6 5 0.8076 -1.7444
1 6 6 -0.0903 -0.8275
1 7 1 1.7750 1.3038
1 7 2 0.3757 -0.4495
1 7 3 0.8526 3.1218
1 7 4 0.6530 0.4300
1 7 5 0.1718 0.5824
1 7 6 0.2704 -0.4306
1 7 7 0.9554 -0.0684
1 8 1 -1.8967 -1.5916
1 8 2 -0.4556 1.3293
1 8 3 -0.2766 0.7221
1 8 4 2.0769 1.4308
1 8 5 -0.6414 -0.0603
1 8 6 1.1369 0.7390
1 8 7 -1.2383 0.3532
1 8 8 0.8606 -0.1276
1 9 1 1.0195 0.8024
1 9 2 -1.9827 -1.0054
1 9 3 3.8045 1.7395
1 9 4 0.0309 0.0487
1 9 5 2.7426 -0.0885
1 9 6 -1.9577 0.3614
1 9 7 2.4863 -0.4153
1 9 8 -3.1804 -0.9564
1 9 9 0.3792 -1.0757
1 10 1 0.6442 -1.3488
1 10 2 5.7161 1.0762
1 10 3 0.6687 0.2233
1 10 4 6.2723 0.7777
1 10 5 -2.3572 0.3554
1 10 6 4.1550 0.2681
1 10 7 -1.5183 0.4754
1 10 8 2.4629 -0.5932
1 11 1 7.5759 0.9544
1 11 2 -0.1831 -1.1033
1 11 3 8.0719 1.0689
1 11 4 -0.8514 0.0717
1 11 5 5.6775 0.1689
1 11 6 -1.5078 0.8376
1 11 7 5.3738 0.0146
1 12 1 -2.7913 -1.1688
1 12 2 6.6990 0.8102
1 12 3 -0.7266 -0.1311
1 12 4 6.9353 0.4722
1 12 5 -1.3299 0.0006
1 12 6 6.0779 -0.5880
1 13 1 5.8593 0.6341
1 13 2 -0.6328 -0.8203
1 13 3 6.9458 1.2259
1 13 4 -1.0361 0.7591
1 14 1 0.1462 -1.7469
1 14 2 7.3216 -0.2830
2 2 2 3.0204 -2.7028
2 3 2 2.2809 1.5767
2 3 3 3.3645 -2.0381
2 4 2 1.6571 -1.6653
2 4 3 2.8770 4.1484
2 4 4 2.3328 -0.2356
2 5 2 1.2047 0.9108
2 5 3 1.6314 1.1836
2 5 4 0.0606 3.3752
2 5 5 0.4127 -0.2105
2 6 2 1.2993 -2.2822
2 6 3 0.5599 3.9561
2 6 4 0.5291 -0.4791
2 6 5 -1.3285 1.5346
2 6 6 0.7888 -0.8018
2 7 2 0.8206 0.5246
2 7 3 1.0003 1.3231
2 7 4 -0.0020 1.9065
2 7 5 0.0284 -0.6355
2 7 6 -0.5707 2.3089
2 7 7 -0.0376 -0.3700
2 8 2 -0.7828 -1.8756
2 8 3 2.2176 2.7194
2 8 4 0.4320 -0.2638
2 8 5 0.1846 0.9310
2 8 6 -0.7581 1.4387
2 8 7 -0.0828 1.4297
2 8 8 -2.9166 -0.1078
2 9 2 2.8309 0.2831
2 9 3 0.9659 0.8660
2 9 4 3.9026 0.4746
2 9 5 -1.4218 -0.1396
2 9 6 1.8473 0.9963
2 9 7 -1.3557 0.1669
2 9 8 -0.2762 -0.8878
2 9 9 -3.7751 -0.3835
2 10 2 0.1980 -0.8967
2 10 3 6.9059 2.1497
2 10 4 -0.4906 0.1997
2 10 5 3.5804 0.4444
2 10 6 -1.2257 1.7771
2 10 7 4.1949 0.3148
2 10 8 -1.5703 0.1669
2 11 2 7.2833 0.5544
2 11 3 -0.3643 0.6463
2 11 4 5.8312 0.6213
2 11 5 -2.4615 0.9256
2 11 6 5.4076 1.2498
2 11 7 0.4371 1.4475
2 12 2 -1.4123 -1.0323
2 12 3 6.5460 1.4735
2 12 4 -2.1308 0.3277
2 12 5 4.7331 0.2440
2 12 6 -0.5408 0.5356
2 13 2 7.0685 0.3960
2 13 3 -0.9911 0.8010
2 13 4 3.9162 1.4408
2 14 3 4.2061 1.0372
3 3 3 3.8567 2.6609
3 4 3 2.3932 -1.0631
3 4 4 -0.2120 2.7572
3 5 3 -0.0739 2.6028
3 5 4 -0.2709 -2.9255
3 5 5 -2.6271 2.0039
3 6 3 0.6069 -1.0982
3 6 4 -1.9463 0.1035
3 6 5 0.8842 -3.7376
3 6 6 -0.8146 1.4518
3 7 3 0.4632 2.1979
3 7 4 0.5565 -3.1121
3 7 5 -1.2522 -0.0111
3 7 6 2.4136 -0.9485
3 7 7 0.3664 0.7835
3 8 3 1.5933 -0.2030
3 8 4 1.0818 -0.7287
3 8 5 0.4782 -1.9380
3 8 6 0.6299 1.6821
3 8 7 1.3859 -0.4494
3 8 8 -0.8249 0.2431
3 9 3 5.2059 1.5975
3 9 4 0.9618 -2.2613
3 9 5 2.1091 -1.0281
3 9 6 1.3606 -0.0518
3 9 7 2.3061 -0.8457
3 9 8 -1.3949 -1.4724
3 9 9 -1.6508 0.3591
3 10 3 1.1780 0.3024
3 10 4 5.0642 -1.0327
3 10 5 -0.6099 -1.1024
3 10 6 4.8347 0.2533
3 10 7 2.1648 -0.3102
3 10 8 1.9531 -0.8605
3 11 3 6.6187 0.7933
3 11 4 -1.4949 -1.5654
3 11 5 4.5218 -0.7646
3 11 6 1.0784 0.6203
3 11 7 6.0155 -0.1669
3 12 3 -1.7655 -0.3545
3 12 4 4.7022 -0.7316
3 12 5 -1.1723 -0.9903
3 12 6 5.5473 -0.7555
3 13 3 4.2972 0.8253
3 13 4 -2.1220 -0.1572
4 4 4 -0.8837 -3.7833
4 5 4 -3.5738 0.5706
4 5 5 0.3544 -4.2184
4 6 4 0.2913 -3.5426
4 6 5 -2.3667 0.8151
4 6 6 3.7288 -2.6678
4 7 4 -1.9394 0.5479
4 7 5 1.9641 -2.3107
4 7 6 -0.5771 2.4496
4 7 7 4.3698 -1.7767
4 8 4 0.7420 -2.3199
4 8 5 -0.7374 0.9310
4 8 6 3.3237 0.3682
4 8 7 0.6253 0.9542
4 8 8 1.6001 -0.8481
4 9 4 2.2179 -0.2977
4 9 5 1.1322 -1.3273
4 9 6 2.4630 1.0502
4 9 7 3.2201 -1.1190
4 9 8 -0.9034 -0.9253
4 10 4 -0.2575 -1.8175
4 10 5 2.9682 -0.3331
4 10 6 2.4180 0.2177
4 10 7 3.7862 -0.5344
4 10 8 0.2981 -0.7939
4 11 4 4.2454 -0.8906
4 11 5 -0.4611 -0.9536
4 11 6 4.9122 0.4647
4 11 7 2.3565 -0.0652
4 12 4 -1.1398 -1.4645
4 12 5 4.8684 -0.6386
4 13 4 3.5869 -0.2129
5 5 5 -3.0688 2.1766
5 6 5 3.0558 -1.5817
5 6 6 -2.8138 3.2870
5 7 5 -2.6311 2.3508
5 7 6 3.3789 -0.2896
5 7 7 -2.1117 1.5496
5 8 5 2.0858 -0.9681
5 8 6 -1.2777 2.6601
5 8 7 4.0244 -0.7460
5 8 8 -1.0584 0.3985
5 9 5 0.4914 1.2872
5 9 6 3.2400 0.1764
5 9 7 0.7231 0.1709
5 9 8 1.2609 -0.9894
5 9 9 -3.0355 0.5856
5 10 5 0.5094 -0.4086
5 10 6 1.7716 1.3544
5 10 7 2.0122 -0.2592
5 10 8 -1.1034 -0.2851
5 11 5 2.7807 1.0508
5 11 6 0.4632 0.9745
5 11 7 1.3766 0.8090
5 12 5 0.7084 0.2783
5 12 6 3.1862 0.9221
6 6 6 2.8274 -0.9095
6 7 6 -4.2596 1.6970
6 7 7 3.7380 -2.0816
6 8 6 3.8571 -1.1636
6 8 7 -0.6315 0.3320
6 8 8 5.4285 -1.1652
6 9 6 0.4330 0.8632
6 9 7 4.7588 -1.2428
6 9 8 0.2771 -0.1984
6 9 9 1.4752 0.1133
6 10 6 1.7222 -0.7155
6 10 7 0.2550 -0.1663
6 10 8 1.0171 -0.6630
6 11 6 0.3126 0.7294
7 7 7 -1.2300 -0.2112
7 8 7 7.5472 -1.3773
7 8 8 3.4287 0.4295
7 9 7 2.4365 0.0522
7 9 8 5.9889 -0.4374
0 0 0 0.0 0.0
;
_iucr_refine_instructions_details
;
TITL shi_4948_ilgu_auto_a.res in Pm-3m
    shi_4948_ilgu_auto.res
    created by SHELXL-2018/3 at 15:27:51 on 07-Oct-2021
REM Old TITL shI_4948_IlGu_auto in P-43m
REM SHELXT solution in Pm-3m: R1 0.110, Rweak 0.049, Alpha 0.216
REM <I/s> 0.000 for 0 systematic absences, Orientation as input
REM Formula found by SHELXT: C18 N20 Fe3 Pt3
CELL 0.71073 10.508877 10.508877 10.508877 90 90 90
ZERR 3 0.000306 0.000306 0.000306 0 0 0
LATT 1
SYMM -X,-Y,+Z
SYMM -X,+Y,-Z
SYMM +X,-Y,-Z
SYMM +Z,+X,+Y
SYMM +Z,-X,-Y
SYMM -Z,-X,+Y
SYMM -Z,+X,-Y
SYMM +Y,+Z,+X
SYMM -Y,+Z,-X
SYMM +Y,-Z,-X
SYMM -Y,-Z,+X
SYMM +Y,+X,-Z
SYMM -Y,-X,-Z
SYMM +Y,-X,+Z
SYMM -Y,+X,+Z
SYMM +X,+Z,-Y
SYMM -X,+Z,+Y
SYMM -X,-Z,-Y
SYMM +X,-Z,+Y
SYMM +Z,+Y,-X
SYMM +Z,-Y,+X
SYMM -Z,+Y,+X
SYMM -Z,-Y,-X
SFAC C H Fe N O Pt
UNIT 16 28 3 12 10 3
EQIV $1 +Y,1-X,+Z
EQIV $2 +Y,+X,+Z
EQIV $3 1-Y,+X,+Z
EQIV $4 1-Y,1-X,+Z
EQIV $5 1-X,+Y,+Z
EQIV $6 1-X,1-Y,+Z
EQIV $7 +X,1-Y,+Z
DFIX 1.43 O2 C2
ISOR 0.01 0.02 C2 O2
L.S. 20
PLAN  5
SIZE 0.04 0.04 0.04
CONF
FREE H1a H1a_$1
FREE H1a H1a_$2
FREE H1a H1a_$3
FREE H1a H1a_$4
FREE H1b H1a_$3
FREE H1b H1a_$2
FREE H1b H1a_$1
FREE H1b H1a_$4
FREE H1b H1a_$5
FREE H1b H1a_$6
FREE H1b H1b_$1
FREE H1b H1b_$2
FREE H1b H1b_$3
FREE H1b H1b_$4
FREE H1b H1a_$7
MORE -1
BOND $H
ABIN
fmap 2
acta
REM <olex2.extras>
REM <HklSrc "%.\\shI_4948_IlGu_auto.hkl">
REM </olex2.extras>
WGHT    0.061100
FVAR       0.30192
PT1   6    1.000000    0.500000    0.000000    10.06250    0.04202    0.02819 =
         0.04202    0.00000    0.00000    0.00000
FE1   3    0.500000    0.500000    0.000000    10.06250    0.03989    0.03989 =
         0.03880    0.00000    0.00000    0.00000
N1    4    0.705097    0.500000    0.000000    10.25000    0.06030    0.05358 =
         0.06437    0.00000    0.00000    0.00000
C1    1    0.814136    0.500000    0.000000    10.25000    0.03231    0.04601 =
         0.06286    0.00000    0.00000    0.00000
O1    5    0.500000    0.500000    0.204858    10.12500    0.14446    0.14446 =
         0.04722    0.00000    0.00000    0.00000
AFIX   3
H1A   2    0.549690    0.450310    0.238738    10.12500   -1.50000
H1B   2    0.423680    0.500000    0.233848    10.12500   -1.50000
AFIX   0
O2    5    0.688760    0.311240    0.311240    10.08333    0.04875    0.04875 =
         0.04875    0.01856   -0.01856   -0.01856
AFIX   3
H2    2    0.610990    0.294000    0.294000    10.08333   -1.50000
AFIX   0
C2    1    0.766593    0.233407    0.233407    10.08333    0.08787    0.08787 =
         0.08787    0.02131   -0.02131   -0.02131
PART -1
AFIX 137
H2A   2    0.728153    0.224628    0.151003    10.08333   -1.50000
H2B   2    0.775372    0.151003    0.271847    10.08333   -1.50000
H2C   2    0.848997    0.271847    0.224628    10.08333   -1.50000
AFIX   0
HKLF 4
REM  shi_4948_ilgu_auto_a.res in Pm-3m
REM wR2 = 0.1334, GooF = S = 1.067, Restrained GooF = 1.055 for all data
REM R1 = 0.0545 for 273 Fo > 4sig(Fo) and 0.0693 for all 336 data
REM 23 parameters refined using 13 restraints
END
WGHT      0.0612      0.0000
REM Highest difference peak  2.150,  deepest hole -1.364,  1-sigma level  0.187
Q1    1   1.0000  0.4222  0.0000  10.12500  0.05    2.15
Q2    1   0.7178  0.2822  0.2822  10.16667  0.05    1.13
Q3    1   1.0354  0.5000  0.0000  10.25000  0.05    0.91
Q4    1   0.6299  0.3701  0.3701  10.16667  0.05    0.84
Q5    1   0.6653  0.2585  0.2585  10.50000  0.05    0.74
  REM The information below was added by Olex2.
  REM
  REM R1 = 0.0545 for 273 Fo > 4sig(Fo) and 0.0693 for all 2210 data
  REM 23 parameters refined using n/a restraints
  REM Highest difference peak 2.15, deepest hole -1.36
  REM Mean Shift 0, Max Shift 0.000.
  REM +++ Tabular Listing of Refinement Information +++
  REM R1_all = 0.0693
  REM R1_gt = 0.0545
  REM wR_ref = 0.1334
  REM GOOF = 1.067
  REM Shift_max = 0.000
  REM Shift_mean = 0
  REM Reflections_all = 2210
  REM Reflections_gt = 273
  REM Parameters = 23
  REM Hole = -1.36
  REM Peak = 2.15
  REM Flack = n/a
;
