# Supplementary material for: Crystal structure of poly[[di­aqua­tetra-μ2-cyanido-platinum(II)iron(II)] methanol 4/3-solvate]: a three-dimensional Hofmann clathrate analogue
Source: Acta Crystallogr E Crystallogr Commun. 2022 Jan 25;78(Pt 2):216–9. doi: 10.1107/S2056989022000573 (PMC8819434; doi:10.1107/S2056989022000573)
Supplement: Supplementary file 2 [file e-78-00216-Isup2.hkl]

#
# h,k,l, Fc-squared, Fo-squared, sigma(Fo-squared), status flag
#
data_I
_shelx_title ' shi_4948_ilgu_auto_a.res in Pm-3m'
_shelx_refln_list_code          4
_shelx_F_calc_maximum      327.63
_exptl_crystal_F_000       600.00
_reflns_d_resolution_high  0.7269

loop_
 _space_group_symop_operation_xyz
 'x, y, z'
 '-x, -y, z'
 '-x, y, -z'
 'x, -y, -z'
 'z, x, y'
 'z, -x, -y'
 '-z, -x, y'
 '-z, x, -y'
 'y, z, x'
 '-y, z, -x'
 'y, -z, -x'
 '-y, -z, x'
 'y, x, -z'
 '-y, -x, -z'
 'y, -x, z'
 '-y, x, z'
 'x, z, -y'
 '-x, z, y'
 '-x, -z, -y'
 'x, -z, y'
 'z, y, -x'
 'z, -y, x'
 '-z, y, x'
 '-z, -y, -x'
 '-x, -y, -z'
 'x, y, -z'
 'x, -y, z'
 '-x, y, z'
 '-z, -x, -y'
 '-z, x, y'
 'z, x, -y'
 'z, -x, y'
 '-y, -z, -x'
 'y, -z, x'
 '-y, z, x'
 'y, z, -x'
 '-y, -x, z'
 'y, x, z'
 '-y, x, -z'
 'y, -x, -z'
 '-x, -z, y'
 'x, -z, -y'
 'x, z, y'
 '-x, z, -y'
 '-z, -y, x'
 '-z, y, -x'
 'z, -y, -x'
 'z, y, x'

_cell_length_a    10.5089
_cell_length_b    10.5089
_cell_length_c    10.5089
_cell_angle_alpha  90.000
_cell_angle_beta   90.000
_cell_angle_gamma  90.000

_shelx_F_squared_multiplier     1.000

loop_
 _refln_index_h
 _refln_index_k
 _refln_index_l
 _refln_F_squared_calc
 _refln_F_squared_meas
 _refln_F_squared_sigma
 _refln_observed_status
   0   0   1       1122.88       1258.78        97.45 o
   0   1   1      12262.02       9633.22       182.34 o
   1   1   1      15645.87      14948.87       474.32 o
   0   0   2     101937.41      89260.20      1159.55 o
   0   1   2       4178.09       4376.87       107.60 o
   1   1   2       5509.58       6008.43       123.22 o
   0   2   2      73175.20      77478.05       788.33 o
   1   2   2       5188.21       4834.22       153.62 o
   2   2   2      15541.76      13959.17       647.29 o
   0   0   3        594.62       1126.94       162.21 o
   0   1   3      12723.38      15007.10       264.46 o
   1   1   3      17253.10      17853.21       259.02 o
   0   2   3        600.11        531.15        50.29 o
   1   2   3       2731.50       2309.36        72.35 o
   2   2   3       2894.77       3544.00       191.44 o
   0   3   3       4015.13       2979.83       167.70 o
   1   3   3      17437.89      18552.34       293.52 o
   2   3   3       3232.88       3407.11       201.13 o
   3   3   3      10826.92      11102.85       718.52 o
   0   0   4     107344.48     109482.55      1826.74 o
   0   1   4        936.42       1061.42        81.91 o
   1   1   4       6249.44       6688.17       185.87 o
   0   2   4      51027.22      51635.91       524.73 o
   1   2   4       1782.46       1638.35        68.64 o
   2   2   4      32996.39      34134.36       411.25 o
   0   3   4        570.43        581.86        86.05 o
   1   3   4       3811.47       3750.71       110.46 o
   2   3   4       1345.02       1162.46        58.36 o
   3   3   4       2736.14       2713.59       266.59 o
   0   4   4      54290.14      57266.73       978.75 o
   1   4   4       1300.46       1000.30        81.92 o
   2   4   4      29335.54      28686.84       436.49 o
   3   4   4        623.67        654.42       127.32 o
   4   4   4      28714.95      28673.50      1649.47 o
   0   0   5        225.15        297.46       119.14 o
   0   1   5       7942.40       7829.77       246.88 o
   1   1   5       9566.74       9012.08       251.23 o
   0   2   5       1856.83       2167.02       154.88 o
   1   2   5       4363.39       4517.52       125.07 o
   2   2   5       1538.29       1446.61       111.15 o
   0   3   5       8188.92       8566.74       301.71 o
   1   3   5       7818.10       7813.60       204.66 o
   2   3   5       1825.57       1849.90        89.22 o
   3   3   5       9582.86       9918.85       317.77 o
   0   4   5        975.54       1001.89       116.65 o
   1   4   5       3471.56       3598.56       131.78 o
   2   4   5        853.32       1097.68        68.94 o
   3   4   5       2983.70       3173.08       214.05 o
   4   4   5        486.30        663.34       133.88 o
   0   5   5       3393.40       3476.30       271.45 o
   1   5   5       6079.13       6023.52       236.63 o
   2   5   5       3083.91       2815.56       167.37 o
   3   5   5       4874.06       4588.42       360.54 o
   4   5   5       2114.74       2101.07       253.22 o
   5   5   5       4842.31       4454.53       618.11 o
   0   0   6      54861.68      54374.55      1310.28 o
   0   1   6       1033.49       1089.28       156.39 o
   1   1   6       3253.51       3649.52       205.78 o
   0   2   6      33423.55      34400.50       626.20 o
   1   2   6       1588.94       1419.59       131.17 o
   2   2   6      20851.23      21295.52       506.89 o
   0   3   6       1286.14       1199.73       151.75 o
   1   3   6       2951.23       2995.76       138.59 o
   2   3   6        573.49        643.05        95.51 o
   3   3   6       1672.06       1894.38       138.86 o
   0   4   6      28670.82      29029.82       611.59 o
   1   4   6        927.66        771.39        79.93 o
   2   4   6      20757.22      21104.86       380.69 o
   3   4   6        519.07        499.62        61.76 o
   4   4   6      17645.39      18007.05       755.40 o
   0   5   6        424.76        522.46        78.37 o
   1   5   6       2061.62       2475.89       123.51 o
   2   5   6        762.71        927.80        91.41 o
   3   5   6       2030.90       2038.32       177.14 o
   4   5   6        373.27        287.45        70.67 o
   5   5   6       1060.22       1245.94       195.43 o
   0   6   6      20724.43      20350.82       635.90 o
   1   6   6        639.28        440.87        75.93 o
   2   6   6      12627.14      12992.59       423.28 o
   3   6   6        588.82        536.39       146.40 o
   4   6   6      13011.52      12081.68       722.89 o
   5   6   6        208.19        244.29        79.83 o
   6   6   6       8917.11       8722.36       962.65 o
   0   0   7        479.37        646.94       195.34 o
   0   1   7       3576.13       3587.77       492.67 o
   1   1   7       8048.71       8478.31       341.66 o
   0   2   7        449.75        520.69       104.59 o
   1   2   7       1499.59       1513.32       103.93 o
   2   2   7        672.27        860.02       107.64 o
   0   3   7       2433.26       2686.16       205.44 o
   1   3   7       7297.77       7150.92       263.21 o
   2   3   7       1532.95       1486.09       101.63 o
   3   3   7       5876.46       5644.37       261.76 o
   0   4   7        390.61        380.14        93.64 o
   1   4   7       1832.41       1993.95       139.02 o
   2   4   7        426.91        471.99        57.66 o
   3   4   7       1329.62       1256.20        97.96 o
   4   4   7        229.80        262.53       117.33 o
   0   5   7       2768.10       2757.45       204.41 o
   1   5   7       4707.05       4548.50       220.31 o
   2   5   7       1005.26        883.62        99.74 o
   3   5   7       4534.78       4329.87       330.54 o
   4   5   7       1219.59       1464.77       176.77 o
   5   5   7       3186.73       2862.01       336.51 o
   0   6   7        433.41        585.02       108.22 o
   1   6   7       1231.12       1414.99       143.52 o
   2   6   7        257.12        271.99        81.35 o
   3   6   7        892.54        951.42       122.36 o
   4   6   7        258.71        267.61        91.34 o
   5   6   7        684.45        542.55        82.79 o
   6   6   7         97.42         71.89        82.58 o
   0   7   7       1166.50       1055.41       277.39 o
   1   7   7       3419.45       3426.88       339.10 o
   2   7   7        903.55        711.78       180.97 o
   3   7   7       2808.88       2728.36       356.62 o
   4   7   7        513.86        409.28       157.26 o
   5   7   7       2474.35       1875.22       266.37 o
   6   7   7        381.54        301.32       106.11 o
   7   7   7       1556.29       1955.64       766.16 o
   0   0   8      18259.82      19450.30      1136.42 o
   0   1   8       1083.59        954.30       260.56 o
   1   1   8       1033.46        890.39       123.96 o
   0   2   8      13947.03      14520.51       565.14 o
   1   2   8        751.81        743.09       147.41 o
   2   2   8       8814.43       9337.57       368.77 o
   0   3   8        466.96        921.32       156.07 o
   1   3   8        617.65        805.84        93.18 o
   2   3   8        964.96        905.44       146.74 o
   3   3   8        750.32        648.98       126.52 o
   0   4   8      13023.91      12528.53       592.12 o
   1   4   8        783.65        672.75       108.70 o
   2   4   8       8674.81       9049.35       328.53 o
   3   4   8        543.17        466.26        92.28 o
   4   4   8       8492.29       8360.97       633.16 o
   0   5   8        864.98       1036.32       185.42 o
   1   5   8        719.02        815.01       110.73 o
   2   5   8        330.88        455.57       111.70 o
   3   5   8        326.19        334.04        90.95 o
   4   5   8        346.51        292.71        86.86 o
   5   5   8        448.43        505.82       179.29 o
   0   6   8       7905.90       8558.77       480.12 o
   1   6   8        597.26        510.68        85.20 o
   2   6   8       6615.72       6449.16       408.25 o
   3   6   8        296.07        139.20        66.92 o
   4   6   8       6144.70       6224.38       387.71 o
   5   6   8        276.96        251.91        78.27 o
   6   6   8       4490.13       4292.81       449.55 o
   0   7   8        309.52        537.60       186.52 o
   1   7   8        402.69        365.87       100.03 o
   2   7   8        292.14        259.12       110.94 o
   3   7   8        311.13        250.25       105.17 o
   4   7   8        206.20        188.39        70.63 o
   5   7   8        127.02        145.22        52.38 o
   6   7   8        135.62        166.29        67.62 o
   7   7   8         44.36        100.56        88.54 o
   0   8   8       4576.78       5551.11      1169.97 o
   1   8   8        310.08         28.19       325.54 o
   2   8   8       2591.57       2920.91       451.10 o
   3   8   8        292.31        191.83        97.75 o
   4   8   8       3170.18       3125.72       425.19 o
   5   8   8        105.29         27.90        87.67 o
   6   8   8       2795.74       2450.85       362.32 o
   7   8   8        205.19        172.91        90.34 o
   0   0   9        186.78        309.26       179.40 o
   0   1   9       2511.27       2737.67       335.54 o
   1   1   9       3128.75       3333.08       267.77 o
   0   2   9        107.13        111.83        66.80 o
   1   2   9       1341.26       1521.09       158.20 o
   2   2   9        270.60        196.94        74.40 o
   0   3   9       1795.25       2120.05       410.12 o
   1   3   9       2623.21       2887.03       204.59 o
   2   3   9        973.75        870.64       155.92 o
   3   3   9       1898.51       2061.01       245.52 o
   0   4   9        200.73        102.41        81.77 o
   1   4   9       1178.27       1190.27       136.85 o
   2   4   9        184.66        142.96        43.36 o
   3   4   9       1006.60       1051.14       164.61 o
   4   4   9        140.66        198.46       109.66 o
   0   5   9       1529.60       1407.84       225.71 o
   1   5   9       1882.90       2111.91       189.65 o
   2   5   9        914.36        759.73       147.66 o
   3   5   9       1783.35       1667.79       208.32 o
   4   5   9        670.88        535.08       112.10 o
   5   5   9       1398.80       1247.02       266.28 o
   0   6   9        181.78        128.87       126.83 o
   1   6   9        974.40        868.94       159.17 o
   2   6   9        105.87         62.78        63.70 o
   3   6   9        540.71        611.40       140.14 o
   4   6   9         93.12         67.77        61.98 o
   5   6   9        448.53        373.79        96.13 o
   6   6   9         80.86        -84.02        84.02 o
   0   7   9       1048.40       1568.52       437.80 o
   1   7   9       1406.30       1702.16       268.48 o
   2   7   9        530.02        368.18       106.86 o
   3   7   9       1213.54       1055.86       174.84 o
   4   7   9        390.56        545.63       116.91 o
   5   7   9       1018.61        720.45       144.19 o
   6   7   9        188.23        175.62       104.08 o
   7   7   9        623.86        576.15       220.56 o
   0   8   9        115.59        309.82       204.21 o
   1   8   9        349.48        314.01       131.82 o
   2   8   9         77.44         45.47       124.74 o
   3   8   9        292.69        410.68       106.97 o
   4   8   9         59.09        211.99       153.07 o
   5   8   9        132.58        122.13        96.46 o
   6   8   9         41.75         72.66       120.84 o
   7   8   9         29.21        -64.19       236.51 o
   0   9   9        598.42        811.68       466.56 o
   1   9   9        802.16        665.50       321.08 o
   2   9   9        516.15        410.82       228.00 o
   3   9   9        747.33        765.41       326.57 o
   5   9   9        736.51        799.94       464.37 o
   6   9   9        164.82        109.37       211.29 o
   0   0  10      13097.56      12209.65      1029.67 o
   0   1  10        671.34       1121.58       173.67 o
   1   1  10        545.02        658.32       124.12 o
   0   2  10       8809.92       8983.68       471.04 o
   1   2  10        665.71        795.44       140.81 o
   2   2  10       6899.86       7636.58       458.94 o
   0   3  10        762.58       1240.16       203.67 o
   1   3  10        536.07        444.67        74.19 o
   2   3  10        469.03        585.56       136.31 o
   3   3  10        344.92        554.42       157.17 o
   0   4  10       7903.65       7732.26       571.07 o
   1   4  10        589.31        577.67       136.55 o
   2   4  10       5879.40       6573.88       414.00 o
   3   4  10        473.19        488.24       100.51 o
   4   4  10       5169.07       4326.07       492.14 o
   0   5  10        349.31        938.63       243.05 o
   1   5  10        491.72        369.83        87.24 o
   2   5  10        407.57        601.50       243.99 o
   3   5  10        475.75        479.09       122.78 o
   4   5  10        274.53        291.97       112.08 o
   5   5  10        217.17        166.09       136.28 o
   0   6  10       5337.67       5704.19       842.98 o
   1   6  10        416.05        197.01       118.90 o
   2   6  10       3837.11       3651.63       328.58 o
   3   6  10        397.58        390.25       108.29 o
   4   6  10       4028.25       4076.71       334.65 o
   5   6  10        179.85        242.75       114.93 o
   6   6  10       2800.04       2046.56       323.91 o
   0   7  10        343.82       1043.09       390.21 o
   1   7  10        361.32        635.70       202.70 o
   2   7  10        213.72        425.95       195.75 o
   3   7  10        160.39        166.44        83.41 o
   4   7  10        225.02        261.74        94.44 o
   5   7  10        177.24         18.30        95.42 o
   6   7  10        107.87        145.58       140.68 o
   0   8  10       2358.26       1755.59       496.47 o
   1   8  10        277.37        198.22       148.75 o
   2   8  10       2158.74       2410.19       420.33 o
   3   8  10        167.61        149.26       168.42 o
   4   8  10       1920.51       1354.98       489.71 o
   5   8  10        110.83        -54.95       214.79 o
   6   8  10       1450.79       1081.20       323.39 o
   0   0  11        183.99        122.49       231.31 o
   0   1  11        943.30       1154.29       218.89 o
   1   1  11       1698.87       2086.79       235.13 o
   0   2  11        406.68        336.71        89.40 o
   1   2  11        636.72        741.56       158.08 o
   2   2  11        255.26        118.59        81.02 o
   0   3  11        968.63       1228.17       261.72 o
   1   3  11       1274.53       1727.25       182.15 o
   2   3  11        486.79        427.10       166.50 o
   3   3  11       1347.38       1619.93       309.10 o
   0   4  11        270.81        131.94        82.74 o
   1   4  11        650.10        427.51       129.33 o
   2   4  11        235.83        234.71        91.40 o
   3   4  11        550.76        538.80       159.85 o
   4   4  11        145.54         97.42       107.13 o
   0   5  11        705.52       1248.52       423.34 o
   1   5  11       1153.16       1850.48       339.52 o
   2   5  11        581.16        573.73       149.32 o
   3   5  11        862.19       1062.42       170.71 o
   4   5  11        442.36        455.92       126.68 o
   5   5  11        927.57        776.85       225.79 o
   0   6  11        170.55        316.94       261.58 o
   1   6  11        448.80        360.44       161.33 o
   2   6  11        195.37         91.64       121.27 o
   3   6  11        376.00        458.01       116.66 o
   4   6  11        153.92         21.09        87.00 o
   5   6  11        235.70        262.59       118.01 o
   6   6  11         29.91         62.22        80.11 o
   0   7  11        504.03        907.35       377.77 o
   1   7  11        719.72        591.27       185.72 o
   2   7  11        292.24        294.98       190.40 o
   3   7  11        589.09        117.06       218.03 o
   4   7  11        200.24        148.50       135.03 o
   5   7  11        602.61        774.41       274.56 o
   0   0  12       3687.91       4377.43       680.33 o
   0   1  12        527.78        791.80       217.48 o
   1   1  12        200.95         85.47        64.10 o
   0   2  12       3107.38       3121.59       329.59 o
   1   2  12        536.07        591.97       135.17 o
   2   2  12       2332.90       2865.75       354.98 o
   0   3  12        575.30        899.30       246.54 o
   1   3  12        139.61         78.47        62.66 o
   2   3  12        437.01        741.40       168.36 o
   3   3  12        145.56        170.34       117.64 o
   0   4  12       2853.05       2788.50       496.72 o
   1   4  12        499.32        574.19       150.69 o
   2   4  12       2065.60       1919.13       251.37 o
   3   4  12        315.05        378.20       139.02 o
   4   4  12       1959.66       1617.17       327.45 o
   0   5  12        441.02        845.76       355.10 o
   1   5  12        122.14        204.66       110.53 o
   2   5  12        278.07        366.61       177.07 o
   3   5  12         99.62        262.07       155.14 o
   4   5  12        281.27        698.91       221.20 o
   5   5  12         64.41         11.30       165.65 o
   0   6  12       2134.89       2145.31       565.68 o
   1   6  12        364.82        619.37       278.91 o
   2   6  12       1603.20       1668.95       485.38 o
   3   6  12        312.39        526.31       278.55 o
   5   6  12        163.21        138.31       231.55 o
   0   0  13         32.92        -16.60       106.40 o
   0   1  13        651.19        648.49       206.58 o
   1   1  13        569.95        891.42       208.65 o
   0   2  13         35.81       -205.32       230.39 o
   1   2  13        296.61        337.40        90.75 o
   2   2  13         96.46        -87.86        87.86 o
   0   3  13        348.71        541.95       340.48 o
   1   3  13        459.66        525.44       149.88 o
   2   3  13        322.41        295.15        98.23 o
   3   3  13        402.92        663.04       316.61 o
   0   4  13         54.17         66.31       159.38 o
   1   4  13        327.91        274.19       171.87 o
   2   4  13         23.12         50.35       387.19 o
   3   4  13        313.49        544.61       277.06 o
   4   4  13         25.58        327.04       336.29 o
   0   0  14       1500.87       1276.27       589.54 o
   0   1  14        330.43        720.04       233.19 o
   1   1  14         15.65        226.52       231.84 o
   0   2  14       1514.00       1642.33       395.78 o
   1   2  14        316.78        986.18       293.90 o
   2   3  14        198.18        202.08       404.74 o
                                                
